# Supplementary material for: Tumor-Infiltrating Immune-Related Long Non-Coding RNAs Indicate Prognoses and Response to PD-1 Blockade in Head and Neck Squamous Cell Carcinoma
Source: Front Immunol. 2021 Oct 19;12:692079. doi: 10.3389/fimmu.2021.692079 (PMC8562720; doi:10.3389/fimmu.2021.692079)
Supplement: Supplementary Table 1 — Primer sequence of the Ti-lncRNA signature genes, and hypoxia and CAF signature. [file Table_1.xlsx]

## Sheet: Primers
Table S1
ID	Gene ID	Primer forward	Primer reverse
ENSG00000265148	TSPOAP1-AS1	TGTCTGCATCCCACAACAGG	GGACCAGCTTGGAGTTGTGT
ENSG00000281358	RASSF1-AS1	CATCCTCGCCCTTCCCATAC	GACATTTCCCCGACCTGGAG
ENSG00000262089	AC040977.1	GCTTTCTCTCCCGTGTCAGG	CCAGAGTGGACACTGGCCTA
ENSG00000240889	NDUFB2-AS1	CCGAGTCAGAGCGGACATAC	ACTCCTGGAGATGAGCGACT
ENSG00000253230	MIR124−1HG/LINC00599	TCAGTGCTGGGCCTTATTGG	AAGGGGCATTACGTGGGAAG
ENSG00000261888	AC144831.1	AGGAGGAGCTTCTTAGCGGA	TGAGCAATCGCAAGCTCAGA
ENSG00000235304	LINC01281	TGCTAGCATGGCAGAAGGTC	TGTGGCACTTGAACCTCACA
ENSG00000226806	LCT-AS1	TGGTGGCCCAAGAGTTGATG	ACTGCTTGGAGTTTGGGTGT
ENSG00000260244	AC104083.1	ACCTGGAACAAGAGCAGCAA	TATTCAGGGAAGACGGCAGC
GUCY1A1	GUCY1A1	GGAGGAGCTTAGAGACCCCA	TTGTCACTGTCAGGCAGCTC
Notes: Because the full length of ENSG00000260244 overlaps with a fragment of the GUCY1A1 transcrit, the actual expression level of ENSG00000260244 is calculated by

## Sheet: Hypoxia and CAF signature
Buffa hypoxia signature (15 genes)	Nurmik CAF signature (8 genes)
VEGFA	FAP
SLC2A1	α-SMA/ACTA2
PGAM1	MFAP5
ENO1	COL11A1
LDHA	TNNC1
TPI1	PDPN
P4HA1	ITGA11
MRPS17	NG2/CSPG4
CDKN3
ADM
NDRG1
TUBB6
ALDOA
MIF
ACOT7
