# Supplementary material for: Tumor-Infiltrating Immune-Related Long Non-Coding RNAs Indicate Prognoses and Response to PD-1 Blockade in Head and Neck Squamous Cell Carcinoma
Source: Front Immunol. 2021 Oct 19;12:692079. doi: 10.3389/fimmu.2021.692079 (PMC8562720; doi:10.3389/fimmu.2021.692079)
Supplement: Supplementary Table 2 — LncRNA landscape of HNSCC-infiltrating immune cells. [file Table_2.xlsx]

## Sheet: Step1_Top_0.1_958 lncRNAs
cell_type	Top 10% lncRNA
B cell activated	ENSG00000245910,ENSG00000177410,ENSG00000251562,ENSG00000204387,ENSG00000247982,ENSG00000204261,ENSG00000261519,ENSG00000269893,ENSG00000223745,ENSG00000255717,ENSG00000238142,ENSG00000260032,ENSG00000281649,ENSG00000234741,ENSG00000224137,ENSG00000258593,ENSG00000226950,ENSG00000271856,ENSG00000226777,ENSG00000278970,ENSG00000203875,ENSG00000163597,ENSG00000245904,ENSG00000271614,ENSG00000247556…
CD4 T cell activated	ENSG00000245910,ENSG00000177410,ENSG00000251562,ENSG00000269893,ENSG00000261519,ENSG00000234741,ENSG00000255717,ENSG00000163597,ENSG00000260032,ENSG00000226950,ENSG00000204387,ENSG00000234883,ENSG00000258593,ENSG00000232956,ENSG00000204261,ENSG00000203875,ENSG00000223745,ENSG00000238142,ENSG00000271856,ENSG00000197989,ENSG00000260260,ENSG00000224032,ENSG00000281649,ENSG00000251022,ENSG00000231721…
CD4 T cell resting	ENSG00000245910,ENSG00000251562,ENSG00000260032,ENSG00000177410,ENSG00000225783,ENSG00000234741,ENSG00000261519,ENSG00000204387,ENSG00000223745,ENSG00000260711,ENSG00000255717,ENSG00000204261,ENSG00000238142,ENSG00000265148,ENSG00000246526,ENSG00000259865,ENSG00000269893,ENSG00000281649,ENSG00000163597,ENSG00000247556,ENSG00000178977,ENSG00000257621,ENSG00000281103,ENSG00000203875,ENSG00000258593…
CD8 T cell activated	ENSG00000245910,ENSG00000261519,ENSG00000177410,ENSG00000269893,ENSG00000204387,ENSG00000251562,ENSG00000258593,ENSG00000204261,ENSG00000223745,ENSG00000238142,ENSG00000234741,ENSG00000163597,ENSG00000226950,ENSG00000255717,ENSG00000260032,ENSG00000258791,ENSG00000206337,ENSG00000197180,ENSG00000281103,ENSG00000245954,ENSG00000278970,ENSG00000266897,ENSG00000232956,ENSG00000178977,ENSG00000250685…
CD8 T cell resting	ENSG00000245910,ENSG00000177410,ENSG00000269893,ENSG00000251562,ENSG00000204387,ENSG00000163597,ENSG00000234741,ENSG00000255717,ENSG00000203875,ENSG00000260032,ENSG00000261519,ENSG00000260708,ENSG00000232956,ENSG00000258791,ENSG00000226950,ENSG00000272888,ENSG00000231721,ENSG00000238142,ENSG00000258593,ENSG00000271204,ENSG00000224032,ENSG00000235919,ENSG00000223745,ENSG00000257242,ENSG00000247774…
Dendritic cells activated	ENSG00000234883,ENSG00000245910,ENSG00000186594,ENSG00000251562,ENSG00000280206,ENSG00000260032,ENSG00000255717,ENSG00000177410,ENSG00000204387,ENSG00000267458,ENSG00000261519,ENSG00000230438,ENSG00000234741,ENSG00000269893,ENSG00000232956,ENSG00000258791,ENSG00000257027,ENSG00000269958,ENSG00000206337,ENSG00000278970,ENSG00000229807,ENSG00000231721,ENSG00000271204,ENSG00000203644,ENSG00000250519…
Dendritic cells resting	ENSG00000245910,ENSG00000204387,ENSG00000186594,ENSG00000177410,ENSG00000251562,ENSG00000271614,ENSG00000255717,ENSG00000260032,ENSG00000269893,ENSG00000227039,ENSG00000261519,ENSG00000251022,ENSG00000234741,ENSG00000272888,ENSG00000267458,ENSG00000203644,ENSG00000238142,ENSG00000163597,ENSG00000204261,ENSG00000203875,ENSG00000229807,ENSG00000278970,ENSG00000223745,ENSG00000260755,ENSG00000259865…
Eosinophils	ENSG00000245910,ENSG00000251562,ENSG00000260032,ENSG00000261519,ENSG00000177410,ENSG00000204387,ENSG00000197989,ENSG00000255717,ENSG00000197180,ENSG00000258593,ENSG00000223745,ENSG00000186594,ENSG00000269893,ENSG00000234741,ENSG00000245532,ENSG00000278970,ENSG00000238142,ENSG00000259865,ENSG00000274536,ENSG00000163597,ENSG00000247556,ENSG00000226950,ENSG00000224137,ENSG00000251022,ENSG00000281649…
Immature dendritic cells	ENSG00000267458,ENSG00000260032,ENSG00000245910,ENSG00000260755,ENSG00000197180,ENSG00000177410,ENSG00000238142,ENSG00000251562,ENSG00000261519,ENSG00000258791,ENSG00000204387,ENSG00000232533,ENSG00000258593,ENSG00000163597,ENSG00000269893,ENSG00000278970,ENSG00000214401,ENSG00000236700,ENSG00000247556,ENSG00000247271,ENSG00000260101,ENSG00000223478,ENSG00000255717,ENSG00000273033,ENSG00000203644…
Mast cells activated	ENSG00000245910,ENSG00000177410,ENSG00000204387,ENSG00000274536,ENSG00000260032,ENSG00000257698,ENSG00000269893,ENSG00000234741,ENSG00000261519,ENSG00000255717,ENSG00000223745,ENSG00000271856,ENSG00000247556,ENSG00000163597,ENSG00000267458,ENSG00000245694,ENSG00000258593,ENSG00000259865,ENSG00000260260,ENSG00000251022,ENSG00000251562,ENSG00000226950,ENSG00000269292,ENSG00000280206,ENSG00000203709…
Monocytes	ENSG00000177410,ENSG00000245910,ENSG00000261519,ENSG00000238142,ENSG00000274536,ENSG00000204387,ENSG00000204261,ENSG00000251562,ENSG00000269893,ENSG00000258593,ENSG00000260032,ENSG00000163597,ENSG00000197180,ENSG00000278970,ENSG00000255717,ENSG00000178977,ENSG00000226950,ENSG00000258791,ENSG00000223745,ENSG00000271614,ENSG00000267174,ENSG00000268001,ENSG00000234741,ENSG00000247271,ENSG00000206337…
Myeloid dendritic cells	ENSG00000245910,ENSG00000177410,ENSG00000261519,ENSG00000251562,ENSG00000234883,ENSG00000260032,ENSG00000204387,ENSG00000258593,ENSG00000269893,ENSG00000234741,ENSG00000204261,ENSG00000255717,ENSG00000238142,ENSG00000226950,ENSG00000267458,ENSG00000186594,ENSG00000163597,ENSG00000278970,ENSG00000281649,ENSG00000259865,ENSG00000225783,ENSG00000271614,ENSG00000258791,ENSG00000223745,ENSG00000203875…
Neutrophils	ENSG00000251562,ENSG00000177410,ENSG00000274536,ENSG00000241772,ENSG00000203644,ENSG00000248019,ENSG00000261519,ENSG00000204261,ENSG00000273691,ENSG00000203709,ENSG00000186594,ENSG00000267174,ENSG00000271204,ENSG00000260032,ENSG00000245532,ENSG00000261490,ENSG00000227039,ENSG00000280206,ENSG00000273033,ENSG00000232533,ENSG00000267519,ENSG00000206344,ENSG00000246263,ENSG00000257621,ENSG00000163597…
NK activated	ENSG00000245910,ENSG00000251562,ENSG00000260032,ENSG00000177410,ENSG00000261519,ENSG00000238142,ENSG00000204261,ENSG00000204387,ENSG00000255717,ENSG00000269893,ENSG00000234741,ENSG00000259865,ENSG00000186594,ENSG00000261526,ENSG00000258593,ENSG00000281649,ENSG00000251022,ENSG00000246526,ENSG00000281103,ENSG00000261455,ENSG00000267458,ENSG00000265148,ENSG00000206337,ENSG00000203875,ENSG00000257027…
NK resting	ENSG00000251562,ENSG00000245910,ENSG00000260032,ENSG00000177410,ENSG00000261519,ENSG00000204387,ENSG00000269893,ENSG00000255717,ENSG00000271204,ENSG00000234741,ENSG00000267458,ENSG00000103472,ENSG00000270640,ENSG00000251022,ENSG00000272888,ENSG00000163597,ENSG00000261526,ENSG00000231721,ENSG00000238142,ENSG00000203875,ENSG00000206337,ENSG00000258593,ENSG00000259865,ENSG00000257027,ENSG00000281649…
NKT activated	ENSG00000234883,ENSG00000245910,ENSG00000177410,ENSG00000251562,ENSG00000234741,ENSG00000255717,ENSG00000215417,ENSG00000269893,ENSG00000260032,ENSG00000271856,ENSG00000163597,ENSG00000186594,ENSG00000261519,ENSG00000226950,ENSG00000203875,ENSG00000231721,ENSG00000229056,ENSG00000232956,ENSG00000251194,ENSG00000271204,ENSG00000225783,ENSG00000197989,ENSG00000224032,ENSG00000270069,ENSG00000204387…
Plasmacytoid dendritic cells	ENSG00000251562,ENSG00000245910,ENSG00000177410,ENSG00000232931,ENSG00000267458,ENSG00000261519,ENSG00000242258,ENSG00000204387,ENSG00000234741,ENSG00000269292,ENSG00000255717,ENSG00000260032,ENSG00000242861,ENSG00000264247,ENSG00000223745,ENSG00000234771,ENSG00000273066,ENSG00000223799,ENSG00000257027,ENSG00000232229,ENSG00000278133,ENSG00000203875,ENSG00000236618,ENSG00000224870,ENSG00000265206…
T gamma delta	ENSG00000204387,ENSG00000245910,ENSG00000260032,ENSG00000255717,ENSG00000281103,ENSG00000177410,ENSG00000261519,ENSG00000238142,ENSG00000269893,ENSG00000206337,ENSG00000234741,ENSG00000204261,ENSG00000246526,ENSG00000251562,ENSG00000265148,ENSG00000225783,ENSG00000223745,ENSG00000259865,ENSG00000163597,ENSG00000234883,ENSG00000280206,ENSG00000258593,ENSG00000278970,ENSG00000247556,ENSG00000203875…
T helper 17	ENSG00000245910,ENSG00000234883,ENSG00000177410,ENSG00000234741,ENSG00000260032,ENSG00000251562,ENSG00000269893,ENSG00000255717,ENSG00000204387,ENSG00000261519,ENSG00000231721,ENSG00000280721,ENSG00000271856,ENSG00000272841,ENSG00000226950,ENSG00000215417,ENSG00000229056,ENSG00000232956,ENSG00000163597,ENSG00000186594,ENSG00000203875,ENSG00000197989,ENSG00000251022,ENSG00000259865,ENSG00000280206…

## Sheet: Step2_TSI 0.1_872 lncRNAs
lncRNA	TSI	lncRNA	TSI	lncRNA	TSI
ENSG00000225885	0.667	ENSG00000281005	0.276	ENSG00000240288	0.175
ENSG00000233093	0.606	ENSG00000268471	0.275	ENSG00000273576	0.174
ENSG00000249550	0.597	ENSG00000225855	0.274	ENSG00000229896	0.174
ENSG00000242258	0.594	ENSG00000244701	0.273	ENSG00000278133	0.173
ENSG00000224137	0.577	ENSG00000248339	0.273	ENSG00000261359	0.173
ENSG00000185433	0.569	ENSG00000203288	0.273	ENSG00000230530	0.173
ENSG00000225342	0.565	ENSG00000260629	0.273	ENSG00000237436	0.173
ENSG00000272841	0.563	ENSG00000239911	0.273	ENSG00000260920	0.173
ENSG00000229056	0.559	ENSG00000219410	0.273	ENSG00000281649	0.172
ENSG00000270069	0.556	ENSG00000227039	0.272	ENSG00000206337	0.172
ENSG00000260711	0.554	ENSG00000237943	0.272	ENSG00000269929	0.172
ENSG00000259969	0.549	ENSG00000254303	0.272	ENSG00000259943	0.172
ENSG00000244158	0.546	ENSG00000204584	0.272	ENSG00000260274	0.172
ENSG00000276116	0.544	ENSG00000265542	0.271	ENSG00000247572	0.172
ENSG00000245694	0.541	ENSG00000225978	0.27	ENSG00000228789	0.172
ENSG00000233338	0.534	ENSG00000245105	0.27	ENSG00000245729	0.172
ENSG00000280721	0.533	ENSG00000253982	0.269	ENSG00000256073	0.172
ENSG00000260583	0.529	ENSG00000231806	0.269	ENSG00000272970	0.172
ENSG00000181908	0.527	ENSG00000225986	0.268	ENSG00000251562	0.171
ENSG00000215417	0.52	ENSG00000237399	0.268	ENSG00000204261	0.171
ENSG00000273066	0.517	ENSG00000249673	0.268	ENSG00000262089	0.171
ENSG00000267174	0.513	ENSG00000271993	0.267	ENSG00000272221	0.171
ENSG00000178722	0.509	ENSG00000272677	0.267	ENSG00000261798	0.171
ENSG00000258376	0.505	ENSG00000265148	0.266	ENSG00000228201	0.171
ENSG00000267028	0.503	ENSG00000215068	0.266	ENSG00000259650	0.171
ENSG00000234883	0.502	ENSG00000248161	0.265	ENSG00000177788	0.171
ENSG00000232931	0.501	ENSG00000261455	0.264	ENSG00000256115	0.17
ENSG00000232581	0.501	ENSG00000227354	0.264	ENSG00000225791	0.17
ENSG00000265625	0.494	ENSG00000178977	0.262	ENSG00000225194	0.17
ENSG00000257242	0.489	ENSG00000273356	0.262	ENSG00000278600	0.169
ENSG00000279636	0.481	ENSG00000271614	0.261	ENSG00000177112	0.169
ENSG00000241772	0.478	ENSG00000261087	0.261	ENSG00000206573	0.169
ENSG00000259248	0.477	ENSG00000233429	0.261	ENSG00000270171	0.169
ENSG00000224152	0.475	ENSG00000272941	0.261	ENSG00000205930	0.169
ENSG00000233922	0.473	ENSG00000261490	0.26	ENSG00000234265	0.169
ENSG00000206344	0.472	ENSG00000269578	0.26	ENSG00000235994	0.169
ENSG00000276900	0.472	ENSG00000259994	0.259	ENSG00000266498	0.169
ENSG00000258441	0.471	ENSG00000261188	0.258	ENSG00000232837	0.168
ENSG00000251442	0.47	ENSG00000260910	0.258	ENSG00000250303	0.168
ENSG00000248092	0.469	ENSG00000237101	0.258	ENSG00000179935	0.168
ENSG00000253490	0.469	ENSG00000247271	0.257	ENSG00000268635	0.168
ENSG00000273218	0.468	ENSG00000270157	0.257	ENSG00000230736	0.168
ENSG00000259953	0.465	ENSG00000235437	0.257	ENSG00000259436	0.167
ENSG00000225489	0.465	ENSG00000268584	0.257	ENSG00000253519	0.167
ENSG00000231249	0.464	ENSG00000231721	0.254	ENSG00000273216	0.167
ENSG00000223799	0.463	ENSG00000267458	0.254	ENSG00000245849	0.166
ENSG00000247982	0.462	ENSG00000236810	0.254	ENSG00000260917	0.166
ENSG00000270605	0.46	ENSG00000271204	0.254	ENSG00000219665	0.166
ENSG00000226806	0.459	ENSG00000229891	0.254	ENSG00000269352	0.165
ENSG00000264895	0.458	ENSG00000281183	0.253	ENSG00000237753	0.165
ENSG00000232229	0.456	ENSG00000214106	0.253	ENSG00000280195	0.165
ENSG00000236977	0.456	ENSG00000255135	0.253	ENSG00000231163	0.164
ENSG00000264635	0.455	ENSG00000277879	0.253	ENSG00000260257	0.163
ENSG00000232611	0.453	ENSG00000237181	0.252	ENSG00000255545	0.163
ENSG00000272420	0.453	ENSG00000229153	0.252	ENSG00000277283	0.163
ENSG00000262714	0.448	ENSG00000246731	0.251	ENSG00000261888	0.163
ENSG00000248663	0.447	ENSG00000213600	0.249	ENSG00000271380	0.163
ENSG00000274536	0.444	ENSG00000232591	0.249	ENSG00000234608	0.162
ENSG00000230679	0.442	ENSG00000260565	0.248	ENSG00000227308	0.162
ENSG00000233834	0.441	ENSG00000225420	0.248	ENSG00000269939	0.162
ENSG00000241163	0.441	ENSG00000272906	0.248	ENSG00000255420	0.162
ENSG00000236700	0.44	ENSG00000251364	0.247	ENSG00000257621	0.161
ENSG00000249700	0.436	ENSG00000197180	0.246	ENSG00000277200	0.161
ENSG00000233098	0.434	ENSG00000223478	0.246	ENSG00000231856	0.161
ENSG00000236709	0.433	ENSG00000230148	0.246	ENSG00000230928	0.161
ENSG00000271755	0.433	ENSG00000179818	0.246	ENSG00000275431	0.161
ENSG00000259188	0.432	ENSG00000230325	0.244	ENSG00000253744	0.161
ENSG00000267702	0.432	ENSG00000273702	0.243	ENSG00000273313	0.16
ENSG00000230393	0.432	ENSG00000260018	0.243	ENSG00000240687	0.16
ENSG00000261801	0.432	ENSG00000257530	0.242	ENSG00000269038	0.159
ENSG00000274213	0.431	ENSG00000272086	0.242	ENSG00000237941	0.159
ENSG00000258702	0.431	ENSG00000226383	0.242	ENSG00000236024	0.159
ENSG00000280927	0.43	ENSG00000260329	0.242	ENSG00000259001	0.159
ENSG00000270640	0.429	ENSG00000267745	0.241	ENSG00000244459	0.159
ENSG00000270641	0.427	ENSG00000273015	0.241	ENSG00000266897	0.158
ENSG00000260810	0.424	ENSG00000229191	0.241	ENSG00000232533	0.158
ENSG00000227388	0.424	ENSG00000262001	0.241	ENSG00000198496	0.158
ENSG00000235531	0.424	ENSG00000261544	0.24	ENSG00000231074	0.158
ENSG00000247134	0.423	ENSG00000272345	0.24	ENSG00000269973	0.158
ENSG00000203999	0.422	ENSG00000271870	0.239	ENSG00000240889	0.158
ENSG00000235947	0.42	ENSG00000267749	0.239	ENSG00000247556	0.157
ENSG00000224272	0.419	ENSG00000267519	0.239	ENSG00000264920	0.157
ENSG00000259116	0.419	ENSG00000260442	0.239	ENSG00000225329	0.157
ENSG00000223960	0.417	ENSG00000257027	0.238	ENSG00000274828	0.157
ENSG00000230438	0.415	ENSG00000226137	0.237	ENSG00000223745	0.156
ENSG00000247095	0.415	ENSG00000250041	0.236	ENSG00000196295	0.156
ENSG00000260025	0.414	ENSG00000276564	0.236	ENSG00000256146	0.156
ENSG00000228839	0.413	ENSG00000245060	0.235	ENSG00000225050	0.156
ENSG00000226777	0.412	ENSG00000270062	0.235	ENSG00000233399	0.156
ENSG00000231177	0.408	ENSG00000260804	0.235	ENSG00000232656	0.155
ENSG00000215458	0.407	ENSG00000272545	0.235	ENSG00000272688	0.154
ENSG00000167912	0.406	ENSG00000233621	0.235	ENSG00000240875	0.154
ENSG00000228649	0.405	ENSG00000224397	0.235	ENSG00000255240	0.153
ENSG00000257698	0.404	ENSG00000272077	0.235	ENSG00000264451	0.153
ENSG00000242125	0.404	ENSG00000221990	0.235	ENSG00000261324	0.153
ENSG00000225783	0.403	ENSG00000276449	0.234	ENSG00000276791	0.153
ENSG00000278291	0.403	ENSG00000258791	0.233	ENSG00000257337	0.153
ENSG00000258586	0.401	ENSG00000273344	0.233	ENSG00000262999	0.153
ENSG00000267690	0.4	ENSG00000259321	0.233	ENSG00000247240	0.153
ENSG00000203709	0.399	ENSG00000246067	0.233	ENSG00000232998	0.153
ENSG00000234912	0.398	ENSG00000266053	0.233	ENSG00000261183	0.153
ENSG00000248019	0.396	ENSG00000272606	0.232	ENSG00000251022	0.152
ENSG00000215022	0.396	ENSG00000273117	0.232	ENSG00000280739	0.152
ENSG00000260244	0.396	ENSG00000245532	0.231	ENSG00000272927	0.152
ENSG00000262061	0.395	ENSG00000268205	0.231	ENSG00000258593	0.151
ENSG00000205056	0.394	ENSG00000273382	0.231	ENSG00000226950	0.151
ENSG00000247774	0.394	ENSG00000232310	0.23	ENSG00000236859	0.151
ENSG00000266835	0.394	ENSG00000260793	0.229	ENSG00000229196	0.151
ENSG00000273691	0.393	ENSG00000236332	0.229	ENSG00000260992	0.151
ENSG00000197308	0.393	ENSG00000268157	0.229	ENSG00000272990	0.151
ENSG00000266709	0.391	ENSG00000265933	0.228	ENSG00000281358	0.151
ENSG00000163364	0.391	ENSG00000267650	0.228	ENSG00000259370	0.15
ENSG00000257839	0.39	ENSG00000251580	0.228	ENSG00000270344	0.15
ENSG00000224950	0.386	ENSG00000269037	0.228	ENSG00000258458	0.149
ENSG00000257354	0.384	ENSG00000235488	0.228	ENSG00000273311	0.149
ENSG00000273373	0.383	ENSG00000236901	0.227	ENSG00000270175	0.149
ENSG00000228857	0.382	ENSG00000261845	0.227	ENSG00000177337	0.148
ENSG00000274421	0.381	ENSG00000267322	0.227	ENSG00000254488	0.148
ENSG00000238018	0.381	ENSG00000259291	0.227	ENSG00000237310	0.148
ENSG00000272871	0.38	ENSG00000278107	0.227	ENSG00000253837	0.148
ENSG00000259225	0.38	ENSG00000235919	0.226	ENSG00000267395	0.148
ENSG00000103472	0.379	ENSG00000216895	0.226	ENSG00000274104	0.148
ENSG00000235621	0.377	ENSG00000278690	0.226	ENSG00000269044	0.147
ENSG00000226471	0.375	ENSG00000247092	0.226	ENSG00000198468	0.147
ENSG00000280594	0.375	ENSG00000255026	0.225	ENSG00000245556	0.146
ENSG00000275202	0.375	ENSG00000214401	0.224	ENSG00000225269	0.146
ENSG00000260101	0.374	ENSG00000267454	0.224	ENSG00000261971	0.146
ENSG00000237781	0.374	ENSG00000203739	0.224	ENSG00000177410	0.144
ENSG00000270127	0.374	ENSG00000270174	0.224	ENSG00000234741	0.144
ENSG00000271918	0.374	ENSG00000254703	0.223	ENSG00000217702	0.144
ENSG00000260317	0.373	ENSG00000225434	0.222	ENSG00000271646	0.144
ENSG00000280543	0.373	ENSG00000255455	0.222	ENSG00000227543	0.144
ENSG00000245888	0.373	ENSG00000259642	0.222	ENSG00000268628	0.143
ENSG00000233101	0.372	ENSG00000239213	0.222	ENSG00000275764	0.143
ENSG00000260755	0.371	ENSG00000270061	0.222	ENSG00000265688	0.143
ENSG00000250742	0.37	ENSG00000260509	0.222	ENSG00000248391	0.143
ENSG00000233901	0.37	ENSG00000182912	0.222	ENSG00000233123	0.143
ENSG00000278238	0.369	ENSG00000267254	0.222	ENSG00000261093	0.143
ENSG00000236719	0.369	ENSG00000261101	0.222	ENSG00000271155	0.142
ENSG00000187951	0.367	ENSG00000197536	0.221	ENSG00000225187	0.141
ENSG00000212743	0.366	ENSG00000272953	0.221	ENSG00000264575	0.141
ENSG00000271856	0.365	ENSG00000271976	0.22	ENSG00000235862	0.141
ENSG00000249532	0.365	ENSG00000270820	0.22	ENSG00000183146	0.141
ENSG00000254887	0.363	ENSG00000273142	0.22	ENSG00000272288	0.14
ENSG00000268895	0.363	ENSG00000245904	0.219	ENSG00000227540	0.14
ENSG00000272477	0.363	ENSG00000258471	0.219	ENSG00000261924	0.14
ENSG00000262580	0.363	ENSG00000230454	0.218	ENSG00000253123	0.14
ENSG00000258768	0.363	ENSG00000273723	0.218	ENSG00000225484	0.139
ENSG00000260806	0.363	ENSG00000238107	0.218	ENSG00000205632	0.139
ENSG00000239653	0.362	ENSG00000269893	0.216	ENSG00000238142	0.138
ENSG00000230844	0.362	ENSG00000215256	0.216	ENSG00000230487	0.138
ENSG00000226756	0.362	ENSG00000174403	0.216	ENSG00000272374	0.138
ENSG00000166770	0.361	ENSG00000272994	0.216	ENSG00000260422	0.138
ENSG00000272256	0.361	ENSG00000230896	0.216	ENSG00000248890	0.138
ENSG00000272144	0.36	ENSG00000275964	0.216	ENSG00000234327	0.138
ENSG00000246100	0.359	ENSG00000234684	0.216	ENSG00000266985	0.137
ENSG00000246283	0.357	ENSG00000231607	0.216	ENSG00000230550	0.136
ENSG00000270589	0.355	ENSG00000228106	0.215	ENSG00000261916	0.136
ENSG00000225889	0.354	ENSG00000223768	0.215	ENSG00000224945	0.135
ENSG00000273314	0.354	ENSG00000230768	0.215	ENSG00000248275	0.135
ENSG00000251194	0.353	ENSG00000225756	0.215	ENSG00000257086	0.135
ENSG00000260997	0.352	ENSG00000228203	0.215	ENSG00000254027	0.135
ENSG00000271533	0.351	ENSG00000174171	0.215	ENSG00000267321	0.134
ENSG00000259071	0.351	ENSG00000250519	0.214	ENSG00000261044	0.134
ENSG00000261468	0.351	ENSG00000249859	0.214	ENSG00000272145	0.134
ENSG00000176659	0.351	ENSG00000264247	0.213	ENSG00000261795	0.134
ENSG00000270108	0.351	ENSG00000189223	0.213	ENSG00000260857	0.134
ENSG00000260304	0.35	ENSG00000252690	0.212	ENSG00000236720	0.134
ENSG00000257636	0.35	ENSG00000250685	0.212	ENSG00000279277	0.133
ENSG00000246263	0.349	ENSG00000167920	0.212	ENSG00000243819	0.133
ENSG00000234771	0.349	ENSG00000268362	0.212	ENSG00000276278	0.133
ENSG00000273033	0.349	ENSG00000204091	0.212	ENSG00000246560	0.133
ENSG00000257178	0.349	ENSG00000273148	0.212	ENSG00000281831	0.133
ENSG00000260816	0.346	ENSG00000259789	0.212	ENSG00000222001	0.132
ENSG00000253522	0.343	ENSG00000233461	0.212	ENSG00000177738	0.132
ENSG00000224596	0.343	ENSG00000277011	0.212	ENSG00000260519	0.132
ENSG00000274565	0.341	ENSG00000273108	0.212	ENSG00000260532	0.132
ENSG00000251136	0.341	ENSG00000176868	0.211	ENSG00000182057	0.132
ENSG00000226250	0.341	ENSG00000265206	0.21	ENSG00000259281	0.132
ENSG00000237036	0.339	ENSG00000246582	0.21	ENSG00000175061	0.132
ENSG00000228288	0.339	ENSG00000221817	0.21	ENSG00000255717	0.131
ENSG00000281162	0.339	ENSG00000279317	0.209	ENSG00000267575	0.131
ENSG00000240291	0.338	ENSG00000242094	0.208	ENSG00000227533	0.131
ENSG00000224078	0.338	ENSG00000273247	0.208	ENSG00000196167	0.13
ENSG00000231566	0.336	ENSG00000240710	0.207	ENSG00000261286	0.13
ENSG00000238045	0.336	ENSG00000278768	0.207	ENSG00000228740	0.129
ENSG00000263335	0.335	ENSG00000237773	0.206	ENSG00000258920	0.129
ENSG00000269292	0.334	ENSG00000212978	0.206	ENSG00000224729	0.128
ENSG00000136315	0.333	ENSG00000227591	0.206	ENSG00000227053	0.128
ENSG00000274818	0.332	ENSG00000234177	0.206	ENSG00000249087	0.128
ENSG00000257497	0.332	ENSG00000228863	0.206	ENSG00000267317	0.128
ENSG00000251230	0.332	ENSG00000224660	0.204	ENSG00000237282	0.127
ENSG00000272269	0.331	ENSG00000233937	0.204	ENSG00000275494	0.127
ENSG00000272341	0.331	ENSG00000204054	0.204	ENSG00000262768	0.126
ENSG00000229807	0.331	ENSG00000273901	0.204	ENSG00000224186	0.126
ENSG00000261061	0.33	ENSG00000214293	0.204	ENSG00000255145	0.126
ENSG00000224905	0.33	ENSG00000258634	0.203	ENSG00000272084	0.126
ENSG00000254528	0.329	ENSG00000231172	0.203	ENSG00000260937	0.126
ENSG00000267532	0.328	ENSG00000278356	0.203	ENSG00000261655	0.126
ENSG00000260708	0.326	ENSG00000272666	0.203	ENSG00000268307	0.126
ENSG00000260805	0.326	ENSG00000262877	0.203	ENSG00000248555	0.126
ENSG00000259408	0.325	ENSG00000274922	0.203	ENSG00000230091	0.125
ENSG00000256116	0.323	ENSG00000261025	0.202	ENSG00000227946	0.124
ENSG00000260972	0.322	ENSG00000218537	0.202	ENSG00000253948	0.124
ENSG00000251455	0.322	ENSG00000233695	0.202	ENSG00000261094	0.124
ENSG00000233184	0.321	ENSG00000182165	0.201	ENSG00000258647	0.124
ENSG00000246526	0.32	ENSG00000261096	0.199	ENSG00000279342	0.124
ENSG00000247516	0.32	ENSG00000276476	0.199	ENSG00000262075	0.123
ENSG00000153363	0.318	ENSG00000196756	0.198	ENSG00000254278	0.123
ENSG00000261526	0.318	ENSG00000179428	0.198	ENSG00000269318	0.123
ENSG00000272936	0.318	ENSG00000230590	0.198	ENSG00000228794	0.123
ENSG00000230262	0.318	ENSG00000236858	0.198	ENSG00000273451	0.122
ENSG00000235706	0.317	ENSG00000259959	0.197	ENSG00000261373	0.122
ENSG00000281103	0.316	ENSG00000235978	0.197	ENSG00000259446	0.122
ENSG00000281398	0.314	ENSG00000247317	0.197	ENSG00000267296	0.121
ENSG00000215424	0.313	ENSG00000279873	0.197	ENSG00000196366	0.121
ENSG00000203644	0.312	ENSG00000232956	0.196	ENSG00000226454	0.121
ENSG00000232243	0.312	ENSG00000277511	0.196	ENSG00000253716	0.121
ENSG00000267123	0.312	ENSG00000269958	0.196	ENSG00000272079	0.121
ENSG00000227403	0.312	ENSG00000250682	0.196	ENSG00000253408	0.12
ENSG00000228812	0.311	ENSG00000272711	0.196	ENSG00000237298	0.12
ENSG00000277969	0.311	ENSG00000204282	0.195	ENSG00000254389	0.12
ENSG00000261485	0.311	ENSG00000256576	0.195	ENSG00000267649	0.12
ENSG00000245954	0.31	ENSG00000272734	0.195	ENSG00000244625	0.119
ENSG00000223482	0.309	ENSG00000243224	0.193	ENSG00000253352	0.119
ENSG00000197670	0.309	ENSG00000261596	0.193	ENSG00000226009	0.119
ENSG00000186594	0.308	ENSG00000225092	0.193	ENSG00000229606	0.119
ENSG00000226380	0.308	ENSG00000248008	0.193	ENSG00000225285	0.119
ENSG00000256546	0.308	ENSG00000268403	0.192	ENSG00000099869	0.119
ENSG00000225361	0.308	ENSG00000269564	0.192	ENSG00000256262	0.119
ENSG00000272767	0.308	ENSG00000260260	0.191	ENSG00000268516	0.118
ENSG00000242861	0.307	ENSG00000269609	0.191	ENSG00000261055	0.118
ENSG00000196668	0.307	ENSG00000264112	0.191	ENSG00000226706	0.117
ENSG00000236618	0.305	ENSG00000261448	0.191	ENSG00000226856	0.117
ENSG00000256862	0.305	ENSG00000257702	0.191	ENSG00000241990	0.116
ENSG00000269220	0.305	ENSG00000268001	0.19	ENSG00000271551	0.116
ENSG00000254615	0.304	ENSG00000261222	0.19	ENSG00000233930	0.116
ENSG00000280832	0.304	ENSG00000236778	0.19	ENSG00000205885	0.116
ENSG00000275854	0.303	ENSG00000273080	0.19	ENSG00000254872	0.116
ENSG00000245149	0.303	ENSG00000237870	0.189	ENSG00000273106	0.116
ENSG00000243155	0.303	ENSG00000269604	0.189	ENSG00000204685	0.116
ENSG00000203865	0.303	ENSG00000179523	0.189	ENSG00000255517	0.115
ENSG00000245571	0.302	ENSG00000277959	0.189	ENSG00000262049	0.115
ENSG00000249592	0.301	ENSG00000262691	0.189	ENSG00000261519	0.114
ENSG00000260368	0.3	ENSG00000197989	0.188	ENSG00000185168	0.114
ENSG00000225138	0.298	ENSG00000259673	0.188	ENSG00000227811	0.114
ENSG00000271858	0.298	ENSG00000170919	0.188	ENSG00000238164	0.113
ENSG00000269293	0.298	ENSG00000218510	0.187	ENSG00000234869	0.113
ENSG00000261326	0.297	ENSG00000269859	0.187	ENSG00000258056	0.113
ENSG00000246273	0.297	ENSG00000260807	0.187	ENSG00000267396	0.113
ENSG00000181800	0.296	ENSG00000163597	0.186	ENSG00000204387	0.112
ENSG00000253230	0.295	ENSG00000259865	0.186	ENSG00000263753	0.112
ENSG00000255198	0.295	ENSG00000263731	0.186	ENSG00000184441	0.112
ENSG00000280206	0.294	ENSG00000161149	0.185	ENSG00000273619	0.112
ENSG00000272335	0.294	ENSG00000196810	0.184	ENSG00000223749	0.112
ENSG00000261799	0.294	ENSG00000265000	0.184	ENSG00000226644	0.111
ENSG00000258944	0.294	ENSG00000247137	0.184	ENSG00000235601	0.111
ENSG00000244879	0.293	ENSG00000235304	0.184	ENSG00000257433	0.11
ENSG00000240859	0.293	ENSG00000254622	0.183	ENSG00000278058	0.11
ENSG00000250903	0.293	ENSG00000267106	0.183	ENSG00000213373	0.11
ENSG00000279078	0.292	ENSG00000249163	0.183	ENSG00000224376	0.109
ENSG00000275180	0.292	ENSG00000263412	0.183	ENSG00000233354	0.109
ENSG00000233392	0.292	ENSG00000266962	0.182	ENSG00000260231	0.109
ENSG00000230002	0.292	ENSG00000261338	0.182	ENSG00000183470	0.109
ENSG00000230068	0.291	ENSG00000237422	0.182	ENSG00000236081	0.109
ENSG00000273759	0.29	ENSG00000261474	0.182	ENSG00000274993	0.109
ENSG00000214900	0.29	ENSG00000177406	0.182	ENSG00000184224	0.108
ENSG00000272155	0.289	ENSG00000224032	0.181	ENSG00000268505	0.108
ENSG00000188185	0.289	ENSG00000224870	0.181	ENSG00000236301	0.108
ENSG00000272669	0.287	ENSG00000230551	0.181	ENSG00000196273	0.107
ENSG00000255474	0.287	ENSG00000241764	0.181	ENSG00000242086	0.107
ENSG00000265666	0.287	ENSG00000273156	0.181	ENSG00000253738	0.106
ENSG00000228393	0.286	ENSG00000249035	0.181	ENSG00000260021	0.106
ENSG00000271133	0.286	ENSG00000229589	0.181	ENSG00000237149	0.106
ENSG00000260196	0.286	ENSG00000174365	0.18	ENSG00000235989	0.105
ENSG00000247828	0.286	ENSG00000231770	0.18	ENSG00000182257	0.105
ENSG00000267283	0.284	ENSG00000251615	0.18	ENSG00000272817	0.105
ENSG00000272219	0.284	ENSG00000267100	0.179	ENSG00000261829	0.104
ENSG00000235560	0.283	ENSG00000280798	0.179	ENSG00000272223	0.104
ENSG00000253138	0.283	ENSG00000259972	0.178	ENSG00000258526	0.104
ENSG00000214049	0.281	ENSG00000176984	0.178	ENSG00000273270	0.104
ENSG00000274712	0.28	ENSG00000203875	0.177	ENSG00000232628	0.103
ENSG00000272977	0.28	ENSG00000245080	0.177	ENSG00000245648	0.103
ENSG00000236682	0.279	ENSG00000255857	0.177	ENSG00000245910	0.102
ENSG00000228506	0.279	ENSG00000272888	0.176	ENSG00000226239	0.102
ENSG00000235725	0.279	ENSG00000262879	0.176	ENSG00000249923	0.102
ENSG00000278601	0.278	ENSG00000226328	0.176	ENSG00000236423	0.101
ENSG00000270574	0.278	ENSG00000269696	0.176	ENSG00000262468	0.101
ENSG00000260273	0.278	ENSG00000226387	0.176	ENSG00000205054	0.101
ENSG00000267040	0.277	ENSG00000272106	0.175	ENSG00000179743	0.101
ENSG00000237976	0.276			ENSG00000185594	0.101

## Sheet: Step3_492 diff_exprs_lncRNA
entrezgene_id	logFC	AveExpr	t	P.Value	adj.P.Val	B
ENSG00000271856	3.74842	6.29636	9.41766	7.26601e-17	5.92146e-16	27.4589
ENSG00000281103	3.50236	6.43053	11.4013	3.93104e-22	5.52882e-21	39.5023
ENSG00000265148	3.41147	6.79572	13.877	8.90022e-29	3.37434e-27	54.7271
ENSG00000204261	2.89221	8.68441	12.4607	5.57174e-25	1.38816e-23	46.0261
ENSG00000225783	2.64801	6.36851	8.4468	2.27445e-14	1.3967e-13	21.7669
ENSG00000227039	2.60032	6.79765	10.2239	5.49253e-19	5.63469e-18	32.3062
ENSG00000265206	2.52229	6.70709	17.2911	1.11626e-37	1.94676e-35	75.1345
ENSG00000272477	2.38012	5.45006	7.06258	5.53063e-11	2.35254e-10	14.0712
ENSG00000274536	2.17558	6.01805	5.54042	1.30345e-07	3.59752e-07	6.46323
ENSG00000268001	2.14893	6.73658	11.998	9.78576e-24	1.93936e-22	43.1751
ENSG00000245904	2.12576	6.47105	12.4328	6.61966e-25	1.60343e-23	45.8547
ENSG00000234883	2.11027	6.69798	3.51033	0.00058971	0.000981349	-1.61794
ENSG00000260997	2.10993	4.67775	8.35239	3.93606e-14	2.33486e-13	21.2244
ENSG00000229807	2.01057	5.68615	4.62576	7.94856e-06	1.74149e-05	2.4812
ENSG00000178977	1.97426	6.66383	8.59431	9.61542e-15	6.16518e-14	22.6189
ENSG00000269220	1.91726	5.04535	9.29101	1.55256e-16	1.17725e-15	26.7061
ENSG00000261490	1.89659	6.93693	9.78778	7.79387e-18	6.93495e-17	29.6733
ENSG00000280721	1.89347	4.80248	5.18182	6.91026e-07	1.74659e-06	4.84195
ENSG00000103472	1.82377	5.83599	9.03796	7.0219e-16	4.97813e-15	25.2104
ENSG00000247982	1.75118	5.76708	5.87226	2.62309e-08	7.86026e-08	8.02695
ENSG00000206337	1.74865	7.66898	6.72866	3.30396e-10	1.25263e-09	12.3134
ENSG00000267322	1.72145	5.32553	12.6168	2.11909e-25	5.59953e-24	46.9881
ENSG00000229056	1.70455	4.40704	3.79571	0.000212412	0.000377237	-0.656376
ENSG00000247774	1.70274	5.08808	6.45914	1.35456e-09	4.65029e-09	10.9282
ENSG00000223799	1.61369	4.83159	5.7171	5.58955e-08	1.61394e-07	7.28847
ENSG00000204282	1.60717	6.42163	11.7662	4.11137e-23	7.02963e-22	41.7474
ENSG00000228863	1.60506	5.14357	14.6037	1.04308e-30	5.68477e-29	59.154
ENSG00000261596	1.57099	6.8016	9.15956	3.40499e-16	2.47429e-15	25.9277
ENSG00000166770	1.56236	4.98349	8.55785	1.19007e-14	7.57478e-14	22.4078
ENSG00000225285	1.55129	5.50655	19.7787	7.99864e-44	3.07604e-41	89.2142
ENSG00000237181	1.54637	5.7001	9.33565	1.18837e-16	9.25231e-16	26.9711
ENSG00000246526	1.53092	6.70989	6.37905	2.04806e-09	6.79052e-09	10.5227
ENSG00000238164	1.51977	5.8555	16.8558	1.42994e-36	2.07819e-34	72.5957
ENSG00000271614	1.51686	7.30399	6.31518	2.8424e-09	9.28305e-09	10.2014
ENSG00000260101	1.47924	5.2381	5.58512	1.05372e-07	2.94502e-07	6.67039
ENSG00000274712	1.47417	6.01512	5.22128	5.77132e-07	1.47152e-06	5.0167
ENSG00000236301	1.4714	5.35382	17.3683	7.11483e-38	1.55103e-35	75.5828
ENSG00000260532	1.44615	5.26809	14.8728	2.02929e-31	1.21403e-29	60.784
ENSG00000267040	1.43743	5.17613	9.35856	1.0359e-16	8.13791e-16	27.1073
ENSG00000225986	1.42242	5.37656	10.3786	2.13333e-19	2.32533e-18	33.2453
ENSG00000245954	1.42043	5.93421	7.33603	1.2418e-11	5.75983e-11	15.5425
ENSG00000231721	1.39453	7.62036	5.01635	1.4567e-06	3.56809e-06	4.11929
ENSG00000277011	1.34819	4.97629	14.034	3.39544e-29	1.55833e-27	55.6864
ENSG00000230438	1.32297	5.64402	5.85113	2.90984e-08	8.65999e-08	7.92562
ENSG00000272256	1.31079	5.68141	5.79912	3.75254e-08	1.10176e-07	7.6773
ENSG00000226777	1.3094	5.46414	5.74561	4.86847e-08	1.41503e-07	7.42321
ENSG00000229196	1.28824	4.80516	10.5761	6.35736e-20	7.29424e-19	34.4478
ENSG00000241163	1.28659	4.63154	5.47617	1.76635e-07	4.7983e-07	6.16738
ENSG00000224660	1.28462	5.97986	9.39639	8.25593e-17	6.60474e-16	27.3323
ENSG00000256262	1.28317	4.97859	11.5595	1.47798e-22	2.34326e-21	40.475
ENSG00000256576	1.27987	5.39475	11.8147	3.04473e-23	5.53127e-22	42.0461
ENSG00000281358	1.27463	4.85502	12.2215	2.45074e-24	5.21231e-23	44.5524
ENSG00000228812	1.26854	5.30011	8.37471	3.45802e-14	2.06534e-13	21.3525
ENSG00000267749	1.26645	4.5797	10.2755	4.00789e-19	4.16057e-18	32.6191
ENSG00000261448	1.26544	4.87515	12.4765	5.05303e-25	1.29595e-23	46.1234
ENSG00000271551	1.2625	6.55219	15.5749	2.91473e-33	2.82405e-31	65.0089
ENSG00000272155	1.24854	6.19649	6.2043	4.99963e-09	1.56823e-08	9.64818
ENSG00000244459	1.24339	4.85345	12.0666	6.40013e-24	1.29789e-22	43.5975
ENSG00000278600	1.24328	6.8057	10.1106	1.09632e-18	1.05054e-17	31.62
ENSG00000269578	1.23945	6.09098	7.1753	2.99712e-11	1.30674e-10	14.6744
ENSG00000257337	1.23422	5.44296	11.9688	1.17254e-23	2.27213e-22	42.9952
ENSG00000272927	1.22505	5.01147	15.0489	6.97462e-32	5.06823e-30	61.8474
ENSG00000267650	1.22454	5.28354	7.26458	1.83917e-11	8.22439e-11	15.1554
ENSG00000253522	1.211	5.43549	5.62919	8.53489e-08	2.41637e-07	6.87576
ENSG00000261338	1.20938	5.83277	8.31271	4.95306e-14	2.8987e-13	20.9971
ENSG00000254887	1.20677	4.99548	6.63605	5.38321e-10	1.93175e-09	11.8339
ENSG00000217702	1.20433	5.69994	11.2417	1.05419e-21	1.41424e-20	38.5216
ENSG00000259001	1.19748	5.32885	10.9574	6.09351e-21	7.59077e-20	36.7778
ENSG00000224137	1.18773	4.21167	3.48756	0.000638156	0.00105592	-1.69192
ENSG00000267283	1.1875	5.483	8.28204	5.91472e-14	3.41565e-13	20.8216
ENSG00000255026	1.18669	4.88654	10.4988	1.02143e-19	1.15674e-18	33.9768
ENSG00000225050	1.17806	5.41027	8.65207	6.85453e-15	4.42752e-14	22.9539
ENSG00000257242	1.17773	4.39126	4.58355	9.49562e-06	2.05463e-05	2.31009
ENSG00000261795	1.17636	5.41478	13.8441	1.08907e-28	3.95695e-27	54.5261
ENSG00000238142	1.17539	9.26256	7.1558	3.33335e-11	1.43895e-10	14.5697
ENSG00000256862	1.16316	5.47339	5.59496	1.00535e-07	2.82794e-07	6.71618
ENSG00000230148	1.1567	5.19792	7.51461	4.61849e-12	2.21281e-11	16.5176
ENSG00000273313	1.15556	5.97071	9.87161	4.68873e-18	4.34955e-17	30.1776
ENSG00000267454	1.15262	4.66544	9.70424	1.29214e-17	1.12674e-16	29.1718
ENSG00000235621	1.14854	4.73989	5.56296	1.17105e-07	3.25209e-07	6.56755
ENSG00000224376	1.14696	6.76523	13.7761	1.65396e-28	5.54713e-27	54.1101
ENSG00000232591	1.14557	4.7232	11.4987	2.1531e-22	3.23708e-21	40.1009
ENSG00000226706	1.14512	5.50894	14.9352	1.38945e-31	9.31999e-30	61.1612
ENSG00000236423	1.14443	6.60631	15.397	8.50891e-33	7.41977e-31	63.9421
ENSG00000261044	1.14335	5.72977	13.9557	5.48764e-29	2.23921e-27	55.2085
ENSG00000260629	1.13864	4.95436	8.6718	6.10543e-15	3.97309e-14	23.0685
ENSG00000177788	1.13768	4.78014	10.4305	1.55256e-19	1.73568e-18	33.5609
ENSG00000242258	1.13695	4.4489	3.59633	0.000436182	0.000738545	-1.33484
ENSG00000225194	1.13553	4.63243	11.9225	1.56257e-23	2.96209e-22	42.7096
ENSG00000185168	1.13528	5.67497	12.2464	2.10018e-24	4.69579e-23	44.706
ENSG00000262089	1.12443	6.97311	8.20636	9.15447e-14	5.08452e-13	20.3897
ENSG00000237282	1.12233	6.12569	13.8082	1.35785e-28	4.73619e-27	54.3065
ENSG00000231177	1.1203	4.62646	6.46292	1.32827e-09	4.57806e-09	10.9474
ENSG00000262768	1.11823	6.10192	12.2524	2.02466e-24	4.64606e-23	44.7424
ENSG00000270175	1.10693	5.15949	12.4154	7.37438e-25	1.73796e-23	45.7472
ENSG00000272084	1.10686	5.59257	12.1715	3.33994e-24	6.93435e-23	44.2444
ENSG00000237941	1.10465	5.05346	10.1289	9.80389e-19	9.60561e-18	31.731
ENSG00000255545	1.10165	5.20923	11.7332	5.04417e-23	8.45869e-22	41.544
ENSG00000251230	1.0944	4.55071	7.68702	1.76064e-12	8.72316e-12	17.4691
ENSG00000235978	1.09194	5.96199	9.31395	1.35333e-16	1.03518e-15	26.8423
ENSG00000254872	1.08517	5.26391	13.9604	5.33247e-29	2.23921e-27	55.237
ENSG00000240291	1.08477	5.43404	4.6524	7.10076e-06	1.5836e-05	2.58979
ENSG00000226009	1.08211	5.85946	10.9844	5.15701e-21	6.71181e-20	36.9436
ENSG00000248019	1.08167	6.52038	4.84449	3.1081e-06	7.18903e-06	3.38653
ENSG00000225889	1.07323	5.1573	6.45395	1.39144e-09	4.75817e-09	10.9018
ENSG00000266709	1.07238	4.96398	6.01098	1.32068e-08	3.99871e-08	8.6976
ENSG00000219665	1.07237	5.41016	10.9633	5.87352e-21	7.42277e-20	36.8143
ENSG00000174171	1.06512	4.48904	9.02016	7.80483e-16	5.44465e-15	25.1057
ENSG00000261798	1.06097	5.3976	10.1081	1.11308e-18	1.05501e-17	31.605
ENSG00000232310	1.05767	4.94959	10.3488	2.55877e-19	2.75463e-18	33.0647
ENSG00000237976	1.05555	5.19704	7.0123	7.25796e-11	2.9995e-10	13.8037
ENSG00000224186	1.05447	6.18581	11.9068	1.72111e-23	3.1932e-22	42.6135
ENSG00000196366	1.05016	5.96377	11.1356	2.02915e-21	2.68094e-20	37.8707
ENSG00000259865	1.04702	7.94069	4.64396	7.35931e-06	1.63385e-05	2.55535
ENSG00000253230	1.03698	5.98049	6.7446	3.03675e-10	1.15635e-09	12.3963
ENSG00000237781	1.03382	4.82212	6.8669	1.58448e-10	6.19581e-10	13.0357
ENSG00000099869	1.0306	5.14938	11.8042	3.24992e-23	5.78353e-22	41.9812
ENSG00000182257	1.03008	6.07994	14.8681	2.08836e-31	1.21403e-29	60.7555
ENSG00000268895	1.02809	5.61243	6.12069	7.62605e-09	2.37497e-08	9.23484
ENSG00000259789	1.02742	4.52194	8.25117	7.06948e-14	4.00298e-13	20.6452
ENSG00000226644	1.02414	5.21649	11.4418	3.06139e-22	4.52463e-21	39.7509
ENSG00000273216	1.01949	4.71369	8.70796	4.93715e-15	3.26151e-14	23.2787
ENSG00000267174	1.01658	5.01509	3.7268	0.000273255	0.000477948	-0.894329
ENSG00000244701	1.0014	5.41567	5.65042	7.70852e-08	2.19668e-07	6.97503
ENSG00000266498	0.999682	5.1737	11.6374	9.12654e-23	1.50157e-21	40.9544
ENSG00000266053	0.992626	4.71531	6.99629	7.91239e-11	3.23925e-10	13.7188
ENSG00000233093	0.989303	3.8584	3.3545	0.00100473	0.00162966	-2.11609
ENSG00000196273	0.986962	6.31253	9.79604	7.41369e-18	6.66468e-17	29.723
ENSG00000228201	0.975426	5.24719	9.74288	1.02282e-17	9.00908e-17	29.4037
ENSG00000279078	0.972732	6.14882	5.08973	1.0485e-06	2.59007e-06	4.43773
ENSG00000260519	0.969852	5.29692	11.4112	3.69808e-22	5.28644e-21	39.5631
ENSG00000259188	0.968114	3.97547	4.04945	8.16789e-05	0.000155172	0.250401
ENSG00000245849	0.966608	6.51903	6.44132	1.48542e-09	5.02047e-09	10.8377
ENSG00000261087	0.964913	5.83531	7.25466	1.94195e-11	8.63972e-11	15.1019
ENSG00000277969	0.963082	5.73663	4.75251	4.62934e-06	1.05125e-05	3.00204
ENSG00000254703	0.957319	6.19358	6.6866	4.12573e-10	1.53091e-09	12.0952
ENSG00000197536	0.955449	5.8316	5.50386	1.54994e-07	4.25015e-07	6.29459
ENSG00000257027	0.954705	7.0175	4.0754	7.38873e-05	0.000140984	0.345845
ENSG00000224950	0.952553	4.47522	4.44422	1.69445e-05	3.52641e-05	1.75374
ENSG00000279317	0.94969	4.63345	10.4204	1.65081e-19	1.82216e-18	33.5
ENSG00000267296	0.948523	6.16952	8.77992	3.23278e-15	2.16845e-14	23.698
ENSG00000226380	0.948323	4.67672	6.42481	1.61775e-09	5.40489e-09	10.754
ENSG00000237422	0.94788	4.83533	6.85727	1.66811e-10	6.46487e-10	12.9852
ENSG00000224945	0.946279	5.89859	9.6389	1.91755e-17	1.63932e-16	28.7801
ENSG00000260807	0.937967	5.39792	8.08488	1.83995e-13	1.00277e-12	19.6997
ENSG00000225434	0.935419	5.58284	6.91234	1.24249e-10	4.96996e-10	13.2748
ENSG00000237943	0.930991	5.6661	4.31481	2.86968e-05	5.75256e-05	1.24885
ENSG00000237753	0.928846	5.07752	7.98085	3.33521e-13	1.75199e-12	19.1119
ENSG00000276449	0.926605	5.01761	8.06077	2.11254e-13	1.13015e-12	19.5631
ENSG00000240710	0.924132	5.2331	9.33166	1.21716e-16	9.39257e-16	26.9474
ENSG00000273356	0.923342	5.20867	6.97151	9.04195e-11	3.66725e-10	13.5875
ENSG00000246263	0.92196	5.97529	3.45447	0.000715282	0.00117684	-1.79873
ENSG00000183470	0.917406	5.28788	14.2092	1.16079e-29	5.62336e-28	56.755
ENSG00000269564	0.917184	5.16169	8.40118	2.9653e-14	1.78327e-13	21.5045
ENSG00000235862	0.910293	5.51063	10.2172	5.71952e-19	5.79932e-18	32.266
ENSG00000239653	0.903943	5.31901	4.14732	5.58372e-05	0.0001082	0.6128
ENSG00000269696	0.903781	4.9864	8.19193	9.94782e-14	5.49019e-13	20.3075
ENSG00000188185	0.903419	5.13935	5.74927	4.78259e-08	1.39479e-07	7.44058
ENSG00000236977	0.896606	3.71795	5.13492	8.55022e-07	2.13023e-06	4.63544
ENSG00000228857	0.895863	4.04871	5.21391	5.96925e-07	1.51755e-06	4.98398
ENSG00000267254	0.891534	4.80064	9.03216	7.26825e-16	5.11122e-15	25.1763
ENSG00000248339	0.891456	4.41992	5.38283	2.73615e-07	7.31877e-07	5.74169
ENSG00000267395	0.891372	4.82923	10.9704	5.62101e-21	7.20811e-20	36.858
ENSG00000229606	0.888714	5.53811	9.84731	5.43338e-18	4.98727e-17	30.0313
ENSG00000232998	0.885823	5.25981	10.1746	7.41946e-19	7.35201e-18	32.0077
ENSG00000183146	0.882295	5.50698	9.87548	4.57983e-18	4.2942e-17	30.2009
ENSG00000244158	0.882045	4.34455	3.06758	0.00255681	0.00396715	-2.98182
ENSG00000234771	0.875636	6.22808	4.40474	1.99216e-05	4.10676e-05	1.5985
ENSG00000281005	0.871943	4.71449	7.63082	2.41339e-12	1.18229e-11	17.1579
ENSG00000260231	0.869522	5.67209	8.77857	3.25848e-15	2.16901e-14	23.6902
ENSG00000234265	0.867926	4.90551	9.04353	6.79341e-16	4.89575e-15	25.2432
ENSG00000232931	0.865793	5.82957	2.52403	0.0126319	0.0176523	-4.43181
ENSG00000239911	0.864243	4.84474	5.13979	8.36376e-07	2.08974e-06	4.65682
ENSG00000272817	0.861681	5.14939	10.6894	3.17058e-20	3.78733e-19	35.139
ENSG00000236700	0.85634	4.82676	4.676	6.42314e-06	1.43984e-05	2.68638
ENSG00000267702	0.85527	4.66665	5.14509	8.16533e-07	2.04603e-06	4.6801
ENSG00000265688	0.854658	5.56899	9.22903	2.24925e-16	1.64819e-15	26.3386
ENSG00000259281	0.850515	5.3497	10.7793	1.82367e-20	2.20867e-19	35.6885
ENSG00000259436	0.849907	5.86722	7.90518	5.13114e-13	2.6633e-12	18.6864
ENSG00000261096	0.848304	4.94096	5.98978	1.46756e-08	4.42808e-08	8.59449
ENSG00000214401	0.845423	6.7994	3.19021	0.00172819	0.00273004	-2.62006
ENSG00000225187	0.844894	5.32349	7.70951	1.5515e-12	7.77533e-12	17.5939
ENSG00000240687	0.84329	5.45748	7.30132	1.50316e-11	6.89872e-11	15.3542
ENSG00000232628	0.842921	6.20033	11.7722	3.96311e-23	6.91167e-22	41.7839
ENSG00000267532	0.840921	4.86443	6.50035	1.09381e-09	3.80001e-09	11.1379
ENSG00000177112	0.83977	5.934	8.24687	7.24698e-14	4.07701e-13	20.6207
ENSG00000271380	0.835898	5.08529	8.22217	8.35704e-14	4.67137e-13	20.4798
ENSG00000230928	0.826403	5.18578	7.99307	3.11053e-13	1.64387e-12	19.1808
ENSG00000260583	0.825969	4.04549	3.32068	0.00112524	0.0018137	-2.22162
ENSG00000260810	0.822112	4.15541	5.83773	3.10724e-08	9.18478e-08	7.86153
ENSG00000278107	0.820505	5.01864	6.85373	1.69992e-10	6.559e-10	12.9666
ENSG00000237399	0.818676	4.36264	6.52787	9.479e-10	3.30628e-09	11.2784
ENSG00000225420	0.817263	4.87911	8.48651	1.80474e-14	1.11612e-13	21.9958
ENSG00000184441	0.817051	4.88658	13.951	5.64938e-29	2.23921e-27	55.1796
ENSG00000267649	0.815181	5.37886	9.69197	1.39166e-17	1.20151e-16	29.0981
ENSG00000271858	0.813683	4.95974	6.34099	2.49038e-09	8.16396e-09	10.331
ENSG00000272669	0.813174	6.22783	3.52674	0.000556963	0.000930406	-1.56437
ENSG00000260021	0.812099	5.89465	9.84342	5.56285e-18	5.05292e-17	30.008
ENSG00000197180	0.811319	7.79247	4.83155	3.28819e-06	7.58546e-06	3.33214
ENSG00000228740	0.80805	5.47266	9.2416	2.08645e-16	1.54185e-15	26.4131
ENSG00000277200	0.807965	5.69225	6.65034	4.99353e-10	1.81432e-09	11.9077
ENSG00000267690	0.807888	4.37655	4.9567	1.89866e-06	4.52358e-06	3.86289
ENSG00000278058	0.802461	5.49798	8.25814	6.79045e-14	3.87011e-13	20.6851
ENSG00000261093	0.801985	5.32272	9.03851	6.99906e-16	4.97813e-15	25.2137
ENSG00000257530	0.797343	5.39236	6.52959	9.39457e-10	3.28999e-09	11.2872
ENSG00000242861	0.796416	6.68881	3.27244	0.00132064	0.00212081	-2.37055
ENSG00000233123	0.796402	5.28913	7.71624	1.49381e-12	7.52952e-12	17.6313
ENSG00000203709	0.794434	6.24288	2.9347	0.00385881	0.00584181	-3.35967
ENSG00000182912	0.789157	4.82682	10.6485	4.07535e-20	4.73827e-19	34.8895
ENSG00000236024	0.785535	4.90398	9.24315	2.06717e-16	1.54066e-15	26.4223
ENSG00000253123	0.785207	4.76375	9.26323	1.83337e-16	1.37819e-15	26.5413
ENSG00000272941	0.780221	5.27576	6.55162	8.37493e-10	2.94473e-09	11.4
ENSG00000279277	0.775737	5.77137	6.64681	5.08712e-10	1.84065e-09	11.8894
ENSG00000174403	0.774072	5.30993	6.40562	1.78611e-09	5.94461e-09	10.6569
ENSG00000233354	0.773015	5.42759	8.52224	1.46521e-14	9.12618e-14	22.202
ENSG00000197670	0.764075	4.4313	6.43322	1.54891e-09	5.1948e-09	10.7966
ENSG00000272871	0.761357	4.40096	4.21661	4.24907e-05	8.38279e-05	0.873538
ENSG00000254303	0.758943	4.37921	4.98787	1.65362e-06	3.99435e-06	3.99657
ENSG00000230454	0.753234	6.51566	6.25131	3.9378e-09	1.25779e-08	9.88202
ENSG00000258056	0.749499	5.56996	10.2016	6.2912e-19	6.30566e-18	32.1714
ENSG00000263335	0.749462	5.68787	3.70578	0.000294878	0.000509176	-0.966182
ENSG00000232837	0.747944	5.39187	6.09718	8.58259e-09	2.66335e-08	9.1192
ENSG00000259650	0.740805	5.14583	6.45199	1.4056e-09	4.78783e-09	10.8919
ENSG00000245105	0.740048	3.97083	5.29692	4.07643e-07	1.07068e-06	5.35426
ENSG00000261025	0.732648	4.8059	7.28312	1.66122e-11	7.58419e-11	15.2557
ENSG00000261829	0.730777	6.48423	7.62754	2.45811e-12	1.19082e-11	17.1397
ENSG00000181908	0.728303	3.82143	3.82923	0.000187699	0.000336777	-0.539362
ENSG00000231856	0.727967	5.74051	6.01913	1.2681e-08	3.86638e-08	8.73733
ENSG00000268505	0.725189	5.78082	8.80148	2.84696e-15	1.93949e-14	23.8239
ENSG00000224596	0.72482	4.42713	5.01008	1.49801e-06	3.64877e-06	4.09222
ENSG00000280739	0.723114	5.67325	7.54979	3.79646e-12	1.82901e-11	16.7109
ENSG00000260304	0.721916	5.04357	5.27006	4.61383e-07	1.1974e-06	5.234
ENSG00000261468	0.720962	4.23032	5.09618	1.01849e-06	2.52308e-06	4.46587
ENSG00000258471	0.720693	4.83652	6.96201	9.51622e-11	3.84173e-10	13.5372
ENSG00000203875	0.720217	8.50982	4.32002	2.81004e-05	5.65901e-05	1.26895
ENSG00000235488	0.720085	4.54076	6.91054	1.25453e-10	4.9952e-10	13.2654
ENSG00000233399	0.718618	4.9178	8.08776	1.80991e-13	9.92603e-13	19.7159
ENSG00000244625	0.718531	6.46684	6.58866	6.90147e-10	2.44637e-09	11.5899
ENSG00000214900	0.718125	4.78958	6.61904	5.88571e-10	2.10342e-09	11.7462
ENSG00000271204	0.717048	7.40048	2.39871	0.0176686	0.0241111	-4.72953
ENSG00000224397	0.716746	4.67262	6.05386	1.06629e-08	3.29719e-08	8.90686
ENSG00000230550	0.715991	6.09236	6.9036	1.30202e-10	5.16072e-10	13.2288
ENSG00000261924	0.714673	5.38072	9.59618	2.48137e-17	2.08054e-16	28.5245
ENSG00000270641	0.709091	5.19829	2.77438	0.00622706	0.00915683	-3.79559
ENSG00000255240	0.708936	5.45059	7.0348	6.42723e-11	2.70751e-10	13.9234
ENSG00000257621	0.708268	7.63553	3.91423	0.000136675	0.00025038	-0.238766
ENSG00000213600	0.703123	5.13842	5.70162	6.02366e-08	1.73354e-07	7.21551
ENSG00000265933	0.701789	5.40337	5.33319	3.44674e-07	9.10775e-07	5.51728
ENSG00000233392	0.699788	4.79683	4.12477	6.09852e-05	0.000117135	0.528702
ENSG00000259291	0.698434	5.6121	4.91113	2.32149e-06	5.47119e-06	3.66847
ENSG00000231163	0.691704	5.40133	6.03397	1.17767e-08	3.62871e-08	8.80969
ENSG00000255474	0.691151	4.19288	6.28454	3.32431e-09	1.07363e-08	10.0479
ENSG00000257433	0.689297	5.39106	8.30582	5.15478e-14	2.99665e-13	20.9576
ENSG00000270127	0.688402	4.43938	3.39812	0.000867055	0.00141852	-1.97859
ENSG00000260565	0.686989	5.88333	4.14196	5.70205e-05	0.000110248	0.592798
ENSG00000269318	0.685997	5.45936	8.53331	1.37353e-14	8.61667e-14	22.266
ENSG00000253138	0.681216	4.04182	6.23263	4.33025e-09	1.37308e-08	9.78896
ENSG00000261373	0.679839	5.93201	7.62872	2.442e-12	1.18962e-11	17.1462
ENSG00000230736	0.679194	5.22096	7.35103	1.14322e-11	5.35959e-11	15.624
ENSG00000274922	0.679184	4.33789	7.27825	1.70629e-11	7.70923e-11	15.2293
ENSG00000226387	0.67828	4.77132	7.02896	6.63348e-11	2.78096e-10	13.8923
ENSG00000226806	0.676251	4.18456	3.34456	0.0010388	0.00168059	-2.14717
ENSG00000230530	0.675903	5.86531	7.50964	4.7482e-12	2.26253e-11	16.4903
ENSG00000262049	0.675585	5.42125	9.40271	7.94874e-17	6.41787e-16	27.3699
ENSG00000281162	0.672471	4.46296	3.9603	0.000114847	0.000213077	-0.0736071
ENSG00000219410	0.667761	5.26258	6.30791	2.95006e-09	9.59871e-09	10.165
ENSG00000205632	0.666857	5.13604	8.27619	6.11805e-14	3.50983e-13	20.7882
ENSG00000257086	0.666252	5.31653	6.69126	4.0255e-10	1.51303e-09	12.1193
ENSG00000236720	0.662131	5.01915	7.02652	6.72133e-11	2.80431e-10	13.8793
ENSG00000225756	0.658569	5.39079	7.84568	7.19177e-13	3.68895e-12	18.3529
ENSG00000267575	0.656145	5.93761	5.54038	1.30369e-07	3.59752e-07	6.46305
ENSG00000258647	0.647391	5.30265	8.0771	1.92389e-13	1.04201e-12	19.6556
ENSG00000262691	0.646301	5.06243	6.44332	1.47009e-09	4.98799e-09	10.8479
ENSG00000228789	0.64404	5.10853	6.71104	3.62643e-10	1.36894e-09	12.2219
ENSG00000226454	0.642714	5.33102	8.3277	4.54142e-14	2.67576e-13	21.0829
ENSG00000261222	0.640612	5.85497	5.18308	6.87089e-07	1.74169e-06	4.84749
ENSG00000248391	0.639957	5.10775	6.43343	1.54721e-09	5.1948e-09	10.7977
ENSG00000248890	0.637622	5.35587	7.65582	2.09782e-12	1.0335e-11	17.2961
ENSG00000229896	0.636536	5.07999	6.66129	4.71417e-10	1.71998e-09	11.9642
ENSG00000262999	0.636284	5.39837	6.63856	5.31271e-10	1.91433e-09	11.8468
ENSG00000262075	0.633325	5.97577	7.40305	8.57766e-12	4.04309e-11	15.9071
ENSG00000184224	0.626302	5.84769	6.24669	4.03149e-09	1.28301e-08	9.85898
ENSG00000214106	0.625569	4.99807	4.21061	4.35137e-05	8.52672e-05	0.850815
ENSG00000270174	0.625284	5.10891	5.33375	3.43774e-07	9.10775e-07	5.51982
ENSG00000272374	0.623285	5.54545	6.2173	4.68077e-09	1.47351e-08	9.71272
ENSG00000251455	0.620872	4.52963	4.27559	3.35928e-05	6.68789e-05	1.09813
ENSG00000204091	0.619472	5.98423	4.18324	4.84848e-05	9.43721e-05	0.747525
ENSG00000271155	0.618903	5.22121	6.01151	1.31718e-08	3.99871e-08	8.70019
ENSG00000243224	0.617782	5.87991	4.65613	6.98909e-06	1.56269e-05	2.60505
ENSG00000229191	0.613659	4.51465	6.66809	4.54832e-10	1.66644e-09	11.9994
ENSG00000176984	0.608174	4.97063	5.04322	1.29192e-06	3.17339e-06	4.23552
ENSG00000262580	0.607107	4.73159	3.26427	0.00135669	0.0021747	-2.39558
ENSG00000266897	0.605309	7.18732	4.52657	1.20512e-05	2.58197e-05	2.08097
ENSG00000270171	0.601943	5.07335	5.22252	5.7387e-07	1.46749e-06	5.0222
ENSG00000227811	0.600759	5.34471	6.89477	1.36509e-10	5.38623e-10	13.1823
ENSG00000240889	0.599932	5.19805	6.98643	8.34408e-11	3.40002e-10	13.6665
ENSG00000185433	0.598792	3.89331	2.33734	0.0207302	0.0279393	-4.87022
ENSG00000274565	0.598528	4.72311	4.11491	6.33766e-05	0.00012146	0.492037
ENSG00000278601	0.597875	5.09149	3.92127	0.000133101	0.000244345	-0.213627
ENSG00000280927	0.597223	4.10232	3.97079	0.000110364	0.000205196	-0.0357863
ENSG00000238018	0.594647	4.61698	4.35229	2.46628e-05	5.01304e-05	1.3939
ENSG00000224272	0.593971	3.44483	5.44277	2.06694e-07	5.56286e-07	6.01447
ENSG00000236081	0.593272	5.41514	6.25386	3.88696e-09	1.24611e-08	9.89475
ENSG00000205054	0.590057	5.65152	8.83527	2.33244e-15	1.6142e-14	24.0213
ENSG00000281831	0.585073	4.98036	6.99874	7.80874e-11	3.2119e-10	13.7318
ENSG00000257178	0.581527	4.1707	4.96236	1.85171e-06	4.4238e-06	3.88711
ENSG00000253519	0.580469	5.57963	5.3673	2.9415e-07	7.84399e-07	5.67133
ENSG00000254622	0.580152	5.22114	4.31801	2.8329e-05	5.6919e-05	1.2612
ENSG00000224729	0.579993	5.96901	5.56467	1.16152e-07	3.23592e-07	6.57551
ENSG00000261655	0.576939	5.81892	5.77623	4.19535e-08	1.22763e-07	7.56842
ENSG00000268307	0.575367	5.4601	8.54207	1.30506e-14	8.24645e-14	22.3166
ENSG00000247317	0.57487	4.97808	5.34728	3.22856e-07	8.58324e-07	5.58082
ENSG00000225329	0.572346	5.41014	6.37067	2.13827e-09	7.06276e-09	10.4804
ENSG00000273901	0.567485	4.94719	4.29475	3.11079e-05	6.20734e-05	1.17165
ENSG00000273108	0.56639	4.91404	5.16871	7.33522e-07	1.84865e-06	4.78407
ENSG00000265542	0.564719	4.88772	5.46181	1.88998e-07	5.1182e-07	6.10155
ENSG00000179818	0.562616	4.58982	6.28766	3.27169e-09	1.06056e-08	10.0636
ENSG00000236901	0.561787	5.40712	5.49263	1.63444e-07	4.46781e-07	6.24292
ENSG00000136315	0.561653	4.60344	4.6021	8.78317e-06	1.9052e-05	2.38512
ENSG00000249163	0.561392	4.97427	4.77602	4.18304e-06	9.54872e-06	3.09983
ENSG00000255198	0.561334	5.74477	3.54392	0.000524512	0.000879567	-1.50805
ENSG00000212743	0.558763	3.9888	3.95466	0.000117331	0.000217225	-0.0939315
ENSG00000261055	0.558685	5.04988	7.73449	1.34797e-12	6.83391e-12	17.7327
ENSG00000230325	0.554154	4.69505	4.76209	4.44211e-06	1.01136e-05	3.04186
ENSG00000205930	0.549896	5.03247	7.21477	2.41597e-11	1.064e-10	14.8867
ENSG00000229589	0.549565	4.98747	5.44847	2.01234e-07	5.4327e-07	6.04051
ENSG00000196810	0.548461	5.41042	5.48192	1.71912e-07	4.68459e-07	6.19376
ENSG00000254278	0.545357	5.52114	5.01446	1.46904e-06	3.58824e-06	4.11112
ENSG00000215022	0.545322	4.13515	3.7236	0.000276445	0.000482119	-0.90528
ENSG00000269352	0.540721	6.03165	4.86707	2.81632e-06	6.56639e-06	3.48175
ENSG00000265666	0.538598	5.88003	2.69508	0.00783221	0.0112887	-4.00303
ENSG00000270062	0.536496	5.80611	2.80592	0.00567633	0.00838943	-3.71155
ENSG00000269037	0.529505	5.0686	4.2144	4.28644e-05	8.41841e-05	0.865175
ENSG00000251364	0.529243	4.51189	5.25241	5.00386e-07	1.29477e-06	5.1552
ENSG00000254389	0.527008	5.38505	5.96641	1.64812e-08	4.95573e-08	8.48105
ENSG00000258441	0.52557	4.27264	2.96266	0.00354266	0.00541016	-3.2814
ENSG00000266985	0.523731	5.79918	4.43172	1.78378e-05	3.70346e-05	1.70446
ENSG00000253744	0.522748	5.14976	6.79909	2.27427e-10	8.7364e-10	12.6804
ENSG00000269293	0.520378	4.61998	5.07101	1.14058e-06	2.80956e-06	4.35619
ENSG00000259321	0.517119	6.56279	2.86645	0.0047422	0.00705665	-3.54793
ENSG00000275431	0.516985	4.87567	6.02699	1.2194e-08	3.73092e-08	8.77563
ENSG00000279636	0.515052	3.96458	2.91707	0.00407119	0.00614741	-3.40866
ENSG00000251615	0.514213	4.81731	4.90068	2.43056e-06	5.71281e-06	3.62409
ENSG00000260509	0.51208	4.48654	4.63493	7.64631e-06	1.69142e-05	2.51852
ENSG00000260273	0.511717	4.44902	3.46149	0.000698213	0.00115093	-1.77613
ENSG00000261519	0.505144	10.4847	3.58119	0.000460129	0.000777582	-1.38507
ENSG00000260257	0.504303	6.12378	4.96486	1.83131e-06	4.3871e-06	3.89782
ENSG00000261888	0.503776	4.92682	4.39748	2.0521e-05	4.22036e-05	1.57008
ENSG00000215458	0.501523	4.54781	2.34073	0.0205495	0.0277386	-4.86253
ENSG00000231249	0.499846	3.90481	2.78736	0.00599484	0.00883023	-3.76111
ENSG00000270344	0.49948	5.47653	4.51595	1.25955e-05	2.686e-05	2.03852
ENSG00000264451	0.499305	5.80213	4.49776	1.35838e-05	2.86114e-05	1.96596
ENSG00000197308	0.498095	3.87789	3.50421	0.000602381	0.00100053	-1.63787
ENSG00000203739	0.496628	5.19763	3.7109	0.000289468	0.000501821	-0.948713
ENSG00000249035	0.495487	4.81806	4.50299	1.32923e-05	2.8065e-05	1.9868
ENSG00000238107	0.493146	5.21162	4.23039	4.02295e-05	7.97275e-05	0.925784
ENSG00000274104	0.490074	4.93249	4.88421	2.6127e-06	6.10798e-06	3.55426
ENSG00000203865	0.489181	4.93555	4.48102	1.45589e-05	3.05912e-05	1.89939
ENSG00000260917	0.489066	5.66125	5.32968	3.50328e-07	9.22919e-07	5.50147
ENSG00000267519	0.48698	7.04044	3.13558	0.00206055	0.00321432	-2.78277
ENSG00000261544	0.483722	5.54494	2.94534	0.00373548	0.00567481	-3.32994
ENSG00000240288	0.483714	5.26445	5.28546	4.29777e-07	1.1187e-06	5.30291
ENSG00000255517	0.482079	5.29212	7.0192	6.99239e-11	2.90351e-10	13.8404
ENSG00000235947	0.480933	4.17095	3.22845	0.00152596	0.00242817	-2.50471
ENSG00000226239	0.479571	6.77011	3.87992	0.000155439	0.000281794	-0.360747
ENSG00000227591	0.478969	5.50463	3.64428	0.000367818	0.000625219	-1.17446
ENSG00000257497	0.477939	4.98267	2.56574	0.011266	0.0158963	-4.32962
ENSG00000224032	0.477392	7.80492	2.47166	0.0145554	0.0201465	-4.55792
ENSG00000250685	0.477212	6.49023	3.69869	0.000302528	0.000521353	-0.990337
ENSG00000236332	0.477043	5.11146	3.72867	0.000271399	0.000476176	-0.887894
ENSG00000233101	0.47609	4.10788	5.23295	5.47099e-07	1.40315e-06	5.06857
ENSG00000261359	0.474419	5.65334	3.69708	0.000304294	0.000522331	-0.995823
ENSG00000261971	0.473898	5.02942	5.59035	1.02771e-07	2.88155e-07	6.69475
ENSG00000223745	0.470128	8.8465	2.36083	0.0195073	0.0264546	-4.81678
ENSG00000254528	0.465234	4.31658	4.5358	1.15961e-05	2.49058e-05	2.11796
ENSG00000272545	0.463783	4.64032	4.33502	2.64483e-05	5.33864e-05	1.32696
ENSG00000235989	0.45822	6.88607	3.5783	0.000464849	0.000784039	-1.39466
ENSG00000265625	0.456915	3.60652	2.73386	0.00700552	0.0102497	-3.90226
ENSG00000225342	0.456145	3.41883	2.33298	0.0209645	0.0282115	-4.88009
ENSG00000273106	0.455431	5.23252	4.63445	7.66181e-06	1.69142e-05	2.51657
ENSG00000260755	0.453137	6.67189	2.15704	0.0325794	0.0425925	-5.26381
ENSG00000267396	0.452647	5.30453	7.34075	1.2099e-11	5.64187e-11	15.5681
ENSG00000280195	0.451659	5.19186	4.39348	2.08594e-05	4.27985e-05	1.5544
ENSG00000268635	0.448402	4.92266	4.50419	1.32262e-05	2.79933e-05	1.99158
ENSG00000276476	0.447236	4.57274	2.55414	0.011632	0.0163336	-4.3582
ENSG00000222001	0.446937	5.83309	4.35492	2.44011e-05	4.98308e-05	1.40412
ENSG00000231172	0.445214	5.0757	3.93411	0.000126811	0.00023329	-0.167693
ENSG00000196295	0.44367	5.7692	4.62772	7.88303e-06	1.73149e-05	2.48917
ENSG00000276278	0.442186	5.54049	4.78607	4.00524e-06	9.16684e-06	3.14174
ENSG00000255420	0.440326	5.32357	4.70184	5.75277e-06	1.29623e-05	2.79258
ENSG00000267028	0.439919	3.45876	2.71526	0.00739152	0.0107245	-3.95074
ENSG00000205056	0.438905	4.17836	2.5861	0.0106486	0.015074	-4.27918
ENSG00000259446	0.438377	5.70692	4.45183	1.64224e-05	3.43413e-05	1.78378
ENSG00000213373	0.436841	5.36607	6.22852	4.42152e-09	1.39695e-08	9.76852
ENSG00000249923	0.433044	5.50601	7.19174	2.74006e-11	1.20067e-10	14.7627
ENSG00000227053	0.429408	5.45598	4.42743	1.81547e-05	3.7603e-05	1.68757
ENSG00000259225	0.428502	4.03404	3.16143	0.0018965	0.00297972	-2.70607
ENSG00000203999	0.428198	4.03699	3.05588	0.00265259	0.00407947	-3.01568
ENSG00000253408	0.427814	5.71318	4.3462	2.52788e-05	5.12632e-05	1.37027
ENSG00000245080	0.425459	5.37772	3.1922	0.00171708	0.00271741	-2.61409
ENSG00000277283	0.423804	4.84521	4.19693	4.59334e-05	8.9807e-05	0.799134
ENSG00000260244	0.422104	3.82246	2.71879	0.00731691	0.0106339	-3.94158
ENSG00000240859	0.420263	5.22693	2.24569	0.0261706	0.0346294	-5.07398
ENSG00000269958	0.419617	7.416	2.88628	0.00446808	0.00670596	-3.49362
ENSG00000272223	0.415921	5.71434	4.86614	2.82773e-06	6.57543e-06	3.47784
ENSG00000269859	0.415394	5.62301	5.28884	4.2313e-07	1.1047e-06	5.31805
ENSG00000273218	0.415129	3.7197	2.71395	0.00741948	0.0107472	-3.95415
ENSG00000233695	0.412667	4.74701	3.24404	0.00145002	0.00231155	-2.45735
ENSG00000278690	0.408666	4.66148	4.02358	9.02184e-05	0.000170652	0.155793
ENSG00000253837	0.404242	5.22968	3.89543	0.000146676	0.000267576	-0.30574
ENSG00000224078	0.403525	4.06055	3.1894	0.00173276	0.00273231	-2.62251
ENSG00000268362	0.403444	5.05078	2.56018	0.0114401	0.0161159	-4.34333
ENSG00000182057	0.402288	5.37948	5.16741	7.37849e-07	1.85419e-06	4.77836
ENSG00000273015	0.401288	5.40172	3.40538	0.000845926	0.00138656	-1.95555
ENSG00000272888	0.393746	7.97771	2.32416	0.0214456	0.028693	-4.89999
ENSG00000238045	0.392913	4.891	3.05818	0.00263353	0.00406449	-3.00904
ENSG00000260937	0.391543	5.76527	3.88592	0.000151994	0.000276698	-0.3395
ENSG00000272345	0.390783	5.34044	2.35653	0.0197259	0.0267097	-4.82658
ENSG00000226250	0.38612	4.05083	3.93781	0.000125052	0.00023054	-0.154432
ENSG00000237101	0.383532	4.93077	3.70677	0.00029382	0.000508356	-0.962792
ENSG00000226756	0.381926	5.03499	2.72183	0.00725317	0.0105589	-3.93367
ENSG00000196668	0.379402	4.83733	2.22582	0.0275027	0.0362271	-5.11715
ENSG00000228203	0.377113	4.52204	4.17112	5.0854e-05	9.87633e-05	0.701988
ENSG00000261474	0.376791	4.79635	3.32881	0.00109507	0.00176834	-2.19631
ENSG00000254027	0.37569	5.09589	4.51531	1.26291e-05	2.686e-05	2.03596
ENSG00000227308	0.375489	5.48117	3.54446	0.00052353	0.000879567	-1.50629
ENSG00000242094	0.374154	5.69832	2.69211	0.00789901	0.0113662	-4.01069
ENSG00000268516	0.37388	5.33852	4.21599	4.25961e-05	8.3846e-05	0.871173
ENSG00000245888	0.373565	3.97203	3.85906	0.000168018	0.000302711	-0.43448
ENSG00000185594	0.372261	5.33002	5.28964	4.21585e-07	1.10397e-06	5.3216
ENSG00000262468	0.370896	5.96724	4.0438	8.34757e-05	0.000158241	0.229694
ENSG00000179935	0.370649	5.0223	3.52298	0.000564306	0.000940869	-1.57665
ENSG00000278133	0.370092	7.62909	2.12446	0.0352549	0.0458156	-5.33177
ENSG00000230487	0.369723	5.34154	3.41414	0.000821097	0.00134839	-1.92772
ENSG00000227388	0.367201	3.66171	2.11814	0.035795	0.0464483	-5.34484
ENSG00000277879	0.363159	4.51006	2.58265	0.010751	0.0151943	-4.28775
ENSG00000260972	0.362339	4.21856	3.38908	0.00089405	0.00145995	-2.00721
ENSG00000260804	0.358989	5.1202	3.17641	0.00180713	0.00284443	-2.66141
ENSG00000265000	0.35866	4.88141	3.84135	0.000179453	0.000322645	-0.496831
ENSG00000227543	0.356197	4.99601	4.96631	1.81959e-06	4.37102e-06	3.90404
ENSG00000264895	0.353813	3.54216	2.38436	0.0183461	0.0249966	-4.76273
ENSG00000226856	0.352651	5.66801	3.13625	0.00205617	0.00321322	-2.7808
ENSG00000271646	0.35014	5.48769	3.779	0.00022586	0.000399494	-0.714414
ENSG00000260816	0.349137	3.97436	2.4849	0.0140461	0.0194725	-4.52628
ENSG00000258702	0.348851	3.57547	3.25903	0.00138035	0.00220856	-2.41163
ENSG00000181800	0.343594	4.2941	3.48686	0.000639713	0.0010565	-1.69421
ENSG00000246582	0.342735	5.05829	3.20386	0.0016533	0.00262123	-2.57902
ENSG00000225269	0.340953	5.1863	3.35623	0.000998892	0.0016281	-2.11065
ENSG00000230091	0.340358	5.63866	4.56327	1.03384e-05	2.23147e-05	2.22831
ENSG00000260422	0.339563	5.53836	3.9998	9.88171e-05	0.000185708	0.0692271
ENSG00000253490	0.337133	3.50735	2.44504	0.0156298	0.0214971	-4.62109
ENSG00000258458	0.334082	5.89731	3.25372	0.00140465	0.00224333	-2.42784
ENSG00000177738	0.331914	6.24636	3.35428	0.00100546	0.00162966	-2.11676
ENSG00000233338	0.331891	3.81092	2.31611	0.0218931	0.0292355	-4.9181
ENSG00000273142	0.323669	5.22306	3.13963	0.002034	0.00319001	-2.77078
ENSG00000235994	0.322048	5.05701	4.141	5.72364e-05	0.000110421	0.589194
ENSG00000258586	0.321779	3.53035	2.53422	0.0122853	0.0171954	-4.40699
ENSG00000258526	0.321352	5.3214	3.69765	0.000303663	0.000522276	-0.993866
ENSG00000262061	0.320315	3.66381	2.80355	0.00571622	0.00843408	-3.71791
ENSG00000271918	0.311725	4.30433	2.5592	0.0114712	0.0161336	-4.34576
ENSG00000227533	0.309488	5.61776	3.72212	0.000277936	0.000483753	-0.910357
ENSG00000233930	0.308813	5.46085	3.64869	0.000362068	0.000616647	-1.15963
ENSG00000274993	0.308474	5.14653	4.60932	8.51967e-06	1.85729e-05	2.41443
ENSG00000243819	0.308276	5.72529	3.13223	0.00208275	0.00324314	-2.79266
ENSG00000176868	0.308253	5.2717	2.94425	0.00374798	0.00568389	-3.333
ENSG00000235304	0.308046	4.8539	3.75857	0.000243397	0.000428772	-0.785072
ENSG00000277959	0.303731	5.12383	2.88014	0.00455133	0.00679582	-3.51047
ENSG00000256115	0.299601	5.3175	3.13843	0.00204186	0.00319659	-2.77434
ENSG00000268628	0.298773	5.86603	3.00433	0.0031154	0.00478279	-3.16352
ENSG00000273080	0.293558	4.72835	2.67554	0.00828133	0.0118846	-4.0533
ENSG00000258944	0.292614	5.30219	2.20602	0.0288885	0.0379951	-5.15982
ENSG00000260910	0.289958	4.38433	2.44577	0.0155996	0.0214895	-4.61938
ENSG00000250903	0.283424	4.69082	2.63475	0.00929487	0.0132437	-4.1572
ENSG00000236858	0.275237	4.70131	2.60539	0.010092	0.0143092	-4.23106
ENSG00000228794	0.272725	5.1107	3.05598	0.00265182	0.00407947	-3.01541
ENSG00000177406	0.271434	5.26071	2.37614	0.0187445	0.0254996	-4.78166
ENSG00000179428	0.268246	4.83929	2.88424	0.00449555	0.00673561	-3.49922
ENSG00000260992	0.26514	5.21931	2.27232	0.024474	0.0324831	-5.01556
ENSG00000245729	0.263589	5.20562	2.50817	0.0131889	0.0183717	-4.47025
ENSG00000232243	0.262839	4.32278	2.67319	0.00833694	0.0119373	-4.05933
ENSG00000260857	0.253019	5.24076	3.55255	0.000508895	0.000856672	-1.47968
ENSG00000261101	0.250447	4.96978	2.41119	0.0170976	0.0234052	-4.70052
ENSG00000262877	0.248912	4.67662	3.05826	0.00263289	0.00406449	-3.00881
ENSG00000235601	0.24417	5.25501	2.91678	0.00407478	0.00614741	-3.40947
ENSG00000225978	0.241921	4.73223	2.23928	0.0265937	0.0350828	-5.08793
ENSG00000266835	0.241253	3.93668	2.09791	0.0375726	0.0486102	-5.38642
ENSG00000272906	0.226897	4.724	2.24014	0.026537	0.035061	-5.08608
ENSG00000234869	0.222718	5.74494	2.64729	0.00897198	0.0128045	-4.12541
ENSG00000234177	0.220508	4.60074	3.10752	0.00225342	0.00350264	-2.86538
ENSG00000237298	0.206014	5.32569	2.32401	0.0214539	0.028693	-4.90033
ENSG00000196167	0.20243	6.17108	2.4704	0.0146049	0.0201831	-4.56094
ENSG00000250303	0.202191	5.53753	2.28782	0.0235317	0.03128	-4.98127
