# Supplementary material for: Tumor-Infiltrating Immune-Related Long Non-Coding RNAs Indicate Prognoses and Response to PD-1 Blockade in Head and Neck Squamous Cell Carcinoma
Source: Front Immunol. 2021 Oct 19;12:692079. doi: 10.3389/fimmu.2021.692079 (PMC8562720; doi:10.3389/fimmu.2021.692079)
Supplement: Supplementary Table 3 — Tissue specificity index (TSI) scores of the nine lncRNAs included in our signature and associations of the Ti-lncRNA signature with clinicopathological and molecular factors. [file Table_3.xlsx]

## Sheet: Expression specificity
Expression specificity of the signatureTi-lncRNAs in immune cells
ID	coeffs	Tissue_specific_index	expressed_in_cells	Specific_cells
ENSG00000265148	-0.724	0.266	17/19
ENSG00000281358	-1.047	0.151	3/19	Dendritic cells resting/Neutrophils/NK resting
ENSG00000262089	-0.159	0.171	19/19
ENSG00000240889	-0.887	0.158	1/19	T helper 17
ENSG00000253230	2.137	0.295	16/19
ENSG00000261888	-0.656	0.163	3/19	Dendritic cells resting/Neutrophils/NK activated
ENSG00000235304	-0.556	0.184	1/19	T helper 17
ENSG00000226806	-1.257	0.459	1/19	Plasmacytoid dendritic cells
ENSG00000260244	-0.195	0.396	1/19	Plasmacytoid dendritic cells

## Sheet: Alteration correlation in HNSCC
Correaltions of the signature Ti-lncRNAs with immune cells in HNSCC
Pearson correlation	ENSG00000265148	ENSG00000281358	ENSG00000262089	ENSG00000240889	ENSG00000253230	ENSG00000261888	ENSG00000235304	ENSG00000226806	ENSG00000260244
CD4+ T-cells	.576**	.119**	0.0746121	-0.0835692	-0.019387	-0.0665471	.468**	.318**	.159**
CD4+ Tcm	-.159**	-0.0469137	0.0303661	-0.025069	-.104*	.188**	0.0305027	-.136**	-0.0809455
CD4+ Tem	-.100*	.089*	0.0373337	-0.0689119	-0.0183071	.098*	0.0663007	-0.00179864	-.091*
CD4+ memory T-cells	.448**	.119**	.140**	-.095*	0.0395637	-.168**	.350**	.222**	0.00654905
CD4+ naive T-cells	.763**	.232**	.167**	-0.043828	-0.0259719	.097*	.664**	.467**	.286**
CD8+ T-cells	.404**	.122**	.173**	-.112*	-0.0293115	.112*	.513**	.307**	.090*
CD8+ Tcm	.580**	.206**	.218**	-.095*	-0.0381458	0.0324403	.624**	.377**	0.0611705
CD8+ Tem	.332**	.182**	.259**	-.089*	-0.0344612	0.0344869	.424**	.330**	-0.0142845
CD8+ naive T-cells	-0.0317634	0.0603285	.248**	-0.0452694	.124**	-.089*	.181**	.112*	-.191**
NK cells	.126**	.108*	0.0785371	-0.0240688	-0.0113289	-0.0657263	0.055269	0.0762038	-0.0367514
NKT	-0.0737705	.173**	.147**	-.162**	-0.0601836	-.092*	.132**	.185**	-0.0711515
Neutrophils	-0.0612542	-0.0862502	-.094*	-.102*	-0.0287709	.119**	-0.0361748	-0.0617118	-0.00350551
Tgd cells	.417**	.132**	0.0651915	-.115**	-0.0357194	.141**	.362**	.264**	0.0172742
Th1 cells	-.096*	.357**	.381**	-0.0243993	.093*	-.148**	.108*	.192**	-.355**
Th2 cells	0.0169067	-.093*	-0.0445223	-0.0430401	0.070496	-.280**	-.099*	-0.0191603	-.131**
Tregs	.232**	-0.0178726	-0.0438836	-.166**	-0.0290588	0.033263	.372**	.173**	.163**
aDC	.462**	.222**	.206**	-.201**	-.089*	0.00722318	.672**	.455**	.229**
cDC	.308**	0.0152468	-0.0564678	-.207**	-0.0737838	.103*	.437**	.224**	.285**
iDC	.122**	0.0148376	-0.0574318	-.105*	-0.0565999	0.0824175	.175**	.101*	.309**
naive B-cells	.627**	.175**	.180**	0.0452078	-0.00403271	-0.00982387	.473**	.323**	.106*
pDC	.378**	.178**	.233**	-.231**	-0.0565258	0.0211789	.545**	.366**	-0.0509197
pro B-cells	.141**	.351**	.337**	0.0252517	.120**	-.131**	.233**	.205**	-.362**
B-cells	.750**	.289**	.269**	0.0620871	-0.00142998	0.0451033	.650**	.409**	0.087092
Basophils	.148**	.392**	.412**	0.0263383	0.0145808	0.0410852	.305**	.273**	-.311**
Eosinophils	0.020383	-0.0730663	-.162**	-0.0276544	-0.0552649	.142**	0.00943213	-0.0492195	.123**
Macrophages	.149**	.144**	.124**	-.100*	-0.0567519	0.0177137	.331**	.264**	.204**
Macrophages M1	.208**	.180**	.139**	-.130**	-0.0705576	-0.00337334	.413**	.344**	.247**
Macrophages M2	.110*	.179**	.120**	-0.0453648	-0.0178805	0.0533427	.224**	.176**	.144**
Mast cells	.122**	-.207**	-.220**	-0.0162619	-0.0715203	.089*	-0.0165894	-.114*	0.0530143
Memory B-cells	.609**	.243**	.244**	0.0729805	-0.00553552	0.0354866	.523**	.364**	.097*
Monocytes	0.0192954	-0.0410389	-0.0126019	-.239**	-0.0548313	.116**	.135**	.098*	.105*
Plasma cells	.260**	.319**	.266**	0.0667646	0.0483862	0.0556585	.304**	.220**	-.101*
ImmuneScore	.673**	.233**	.219**	-0.0770097	-0.0463897	.099*	.706**	.440**	.190**
StromaScore	.330**	.119**	-0.0020504	0.0462587	-0.0398082	.191**	.198**	.329**	.615**
MicroenvironmentScore	.689**	.241**	.173**	-0.0394927	-0.0554329	.168**	.653**	.503**	.438**
**. P＜0.01, *. P＜0.05.

## Sheet: Clinicopathological correlation
Correlations of the Ti-lncRNA signature with clinicopathological features and molecular events in the TCGA cohort
Variables	N	Ti-lncRNA signature		P value
		Low-risk score	High-risk score
Age (years), mean ± SD (range)	499	62.18 ± 11.76	59.97 ± 12.00	0.038
Gender				0.919
Male	367	183 (49.9%)	184 (50.1%)
Female	133	67 (50.4%)	66 (49.6%)
Alcohol history				0.893
No	157	80 (51.0%)	77 (49.0%)
Yes	332	167 (50.3%)	165 (49.7%)
HPV status (P16)				0.109
No	72	38 (52.8%)	34 (47.2%)
Yes	30	21 (70.0%)	9 (30.0%)
T Stage				0.14
T1-T2	176	96 (54.5%)	80 (45.5%)
T3-T4	309	147 (47.6%)	162 (52.4%)
LNM				0.067
N0	239	130 (54.4%)	109 (45.6%)
N1	239	110 (46.0%)	129 (54.0%)
TNM stage				0.554
I-II	114	60 (52.6%)	54 (47.4%)
III-IV	372	184 (49.5%)	188 (50.5%)
Histological grade				0.148
G1-G2	360	172 (47.8%)	188 (52.2%)
G3-G4	121	67 (55.4%)	54 (44.6%)
TP53				<0.001
Wild-type	143	94 (65.7%)	49 (34.3%)
Mutation	350	152 (43.4%)	198 (56.6%)
CDKN2A				0.048
Wild-type	391	204 (52.2%)	187 (47.8%)
Mutation	102	42 (41.2%)	60 (58.8%)
SYNE1				0.003
Wild-type	411	193 (47.0%)	218 (53.0%)
Mutation	82	53 (64.6%)	29 (35.4%)
Hypoxia				<0.001
Low-risk score	250	162 (64.8%)	88 (35.2%)
High-risk score	250	88 (35.2%)	162 (64.8%)
CAF				0.592
Low-risk score	250	122 (48.8%)	128 (51.2%)
High-risk score	250	128 (51.2%)	122 (48.8%)
TAM (M2)				0.128
Low-risk score	253	118 (46.6%)	135 (53.4%)
High-risk score	247	132 (53.4%)	115 (46.6%)
PDCD1				<0.001
Low expression	250	104 (41.6%)	146 (58.4%)
High expression	250	146 (58.4%)	104 (41.6%)
CTLA4				<0.001
Low expression	250	103 (41.2%)	147 (58.8%)
High expression	250	147 (58.8%)	103 (41.2%)
Expanded IGS				<0.001
Low-risk score	250	105 (42.0%)	145 (58.0%)
High-risk score	250	145 (58.0%)	105 (42.0%)
Abbreviations: Ti-lncRNA, tumor-infiltrating immune-related lncRNA; TCGA, The Cancer Genomics Atlas; LNM, lymph node metastasis; TNM, tumor-node-metastasis; CAF, cancer-associated fibroblast; TAM, tumor-associated macrophage; IGS, immune gene signature.

## Sheet: Risk factors for signature
Risk factors affecting the Ti-lncRNA signature in the TCGA cohort
Variables		Univariate analysis				Multivariate analysis
		P value	OR	95.0% CI for OR		P value	OR	95.0% CI for OR
Age		0.039	0.984	0.970-0.999		0.068	0.984	0.968-1.001
Sex (male vs female)		0.919	1.021	0.686-1.518		0.896	1.03	0.658-1.613
Alcohol history		0.893	1.027	0.702-1.501		0.975	1.007	0.660-1.535
Hypoxia (high score vs low score)		<0.001	3.53	2.445-5.097		<0.001	3.166	2.152-4.659
TP53 mutation		<0.001	2.499	1.667-3.746		0.001	2.165	1.383-3.390
CDKN2A mutation		0.049	1.558	1.002-2.423		0.677	1.115	0.679-1.833
SYNE1 mutation		0.004	0.484	0.296-0.793		0.004	0.46	0.269-0.785
Abbreviations: Ti-lncRNA, tumor-infiltrating immune-related lncRNA; TCGA, The Cancer Genomics Atlas; OR: odds ratio; CI: confidence interval.
